# Supplementary material for: Shift of symbiont communities in Acropora tenuis juveniles under heat stress
Source: PeerJ. 2017 Dec 13;5:e4055. doi: 10.7717/peerj.4055 (PMC5732543; doi:10.7717/peerj.4055)
Supplement: Supplemental Information 3 [file peerj-05-4055-s007.xlsx]

## Sheet: 0da
	Ind ID	A	C	D				treatment	ind no	A	C	D		A	C	D	A+C	A+D	C+D	A+C+D
ambient	At0d1101	1	0	1				a	37	34	6	24		9	0	3	4	19	0	2
	At0d1102	1	0	1				a1	19	18	5	11
	At0d1103	1	0	0				a2	18	16	1	13
	At0d1104	-	-	-
	At0d1105	1	0	1				30	38	35	2	25		13	0	3	0	20	0	2
	At0d1106	1	0	1				30-1	20	18	2	14
	At0d1107	1	0	0				30-2	18	17	0	11
	At0d1108	1	1	0
	At0d1109	1	1	0				31	39	33	7	29		7	2	4	1	21	0	4
	At0d1110	1	1	1				31-1	20	17	1	16
	At0d1111	1	0	0				31-2	19	16	6	13
	At0d1112	1	0	1
	At0d1113	0	0	1
	At0d1114	1	0	0						91.8919	16.2162	64.8649		24.3243	0	8.10811	10.8108	51.3514	0	5.40541
	At0d1115	1	0	1						92.1053	5.26316	65.7895		34.2105	0	7.89474	0	52.6316	0	5.26316
	At0d1116	1	1	1						84.6154	17.9487	74.359		17.9487	5.12821	10.2564	2.5641	53.8462	0	10.2564
	At0d1117	1	0	1
	At0d1118	1	1	0
	At0d1119	1	0	1
	At0d1120	1	0	0
	At0d1201	0	0	1
	At0d1202	1	0	0
	At0d1203	1	0	1
	At0d1204	0	0	1
	At0d1205	1	0	1
	At0d1206	1	0	1
	At0d1207	1	0	0
	At0d1208	-	-	-
	At0d1209	-	-	-
	At0d1210	1	0	1
	At0d1211	1	0	1
	At0d1212	1	0	0
	At0d1213	1	0	0
	At0d1214	1	0	1
	At0d1215	1	1	0
	At0d1216	1	0	1
	At0d1217	1	0	1
	At0d1218	1	0	1
	At0d1219	1	0	1
	At0d1220	1	0	1
30	At0d2101	0	0	1
	At0d2102	1	0	1
	At0d2103	0	0	1
	At0d2104	1	0	1
	At0d2105	1	0	1
	At0d2106	1	0	0
	At0d2107	1	0	1
	At0d2108	1	0	1
	At0d2109	1	0	1
	At0d2110	1	0	1
	At0d2111	1	0	1
	At0d2112	1	0	0
	At0d2113	1	0	1
	At0d2114	1	1	1
	At0d2115	1	1	1
	At0d2116	1	0	0
	At0d2117	1	0	0
	At0d2118	1	0	0
	At0d2119	1	0	1
	At0d2120	1	0	0
	At0d2201	1	0	1
	At0d2202	-	-	-
	At0d2203	1	0	0
	At0d2204	1	0	0
	At0d2205	1	0	1
	At0d2206	0	0	1
	At0d2207	1	0	0
	At0d2208	1	0	0
	At0d2209	1	0	1
	At0d2210	1	0	0
	At0d2211	1	0	1
	At0d2212	1	0	1
	At0d2213	1	0	1
	At0d2214	1	0	1
	At0d2215	1	0	1
	At0d2216	-	-	-
	At0d2217	1	0	0
	At0d2218	1	0	1
	At0d2219	1	0	1
	At0d2220	1	0	0
31	At0d3101	0	0	1
	At0d3102	1	0	1
	At0d3103	1	0	1
	At0d3104	0	0	1
	At0d3105	1	0	0
	At0d3106	1	0	1
	At0d3107	1	0	1
	At0d3108	1	0	1
	At0d3109	1	0	1
	At0d3110	1	0	1
	At0d3111	1	0	1
	At0d3112	1	0	1
	At0d3113	1	0	0
	At0d3114	1	0	1
	At0d3115	1	0	1
	At0d3116	1	0	1
	At0d3117	1	1	1
	At0d3118	1	0	0
	At0d3119	0	0	1
	At0d3120	1	0	0
	At0d3201	1	1	1
	At0d3202	1	0	1
	At0d3203	-	-	-
	At0d3204	0	1	0
	At0d3205	1	0	0
	At0d3206	0	1	0
	At0d3207	1	0	1
	At0d3208	1	0	1
	At0d3209	1	0	1
	At0d3210	1	0	1
	At0d3211	1	0	0
	At0d3212	1	1	1
	At0d3213	1	1	1
	At0d3214	1	0	1
	At0d3215	1	0	1
	At0d3216	1	0	1
	At0d3217	1	0	1
	At0d3218	0	0	1
	At0d3219	1	1	0
	At0d3220	1	0	0

## Sheet: 2wk
	Ind ID	A	C	D				treatment	ind no	A	C	D		A	C	D	A+C	A+D	C+D	A+C+D
ambient	At2w1101	1	0	1				a	39	32	6	33		4	1	6	1	23	0	4
	At2w1102	1	0	1				a1	20	18	4	18
	At2w1103	1	1	1				a2	19	14	2	15
	At2w1104	0	0	1
	At2w1105	1	1	1				30	40	29	8	34		4	0	10	2	18	1	5
	At2w1106	1	1	1				30-1	20	13	4	15
	At2w1107	1	0	1				30-2	20	16	4	19
	At2w1108	1	0	1
	At2w1109	1	0	1				31	38	33	6	31		4	2	1	1	27	2	1
	At2w1110	1	0	1				31-1	19	17	4	15
	At2w1111	1	0	1				31-2	19	16	2	16
	At2w1112	1	0	1
	At2w1113	1	0	1
	At2w1114	1	1	0						82.0513	15.3846	84.6154		10.2564	2.5641	15.3846	2.5641	58.9744	0	10.2564
	At2w1115	1	0	1						72.5	20	85		10	0	25	5	45	2.5	12.5
	At2w1116	0	0	1						86.8421	15.7895	81.5789		10.5263	5.26316	2.63158	2.63158	71.0526	5.26316	2.63158
	At2w1117	1	0	1
	At2w1118	1	0	1
	At2w1119	1	0	0
	At2w1120	1	0	1
	At2w1201	-	-	-
	At2w1202	0	1	0
	At2w1203	1	0	1
	At2w1204	1	0	1
	At2w1205	1	0	1
	At2w1206	1	1	1
	At2w1207	0	0	1
	At2w1208	1	0	1
	At2w1209	1	0	0
	At2w1210	0	0	1
	At2w1211	0	0	1
	At2w1212	0	0	1
	At2w1213	1	0	1
	At2w1214	1	0	1
	At2w1215	1	0	1
	At2w1216	1	0	1
	At2w1217	1	0	0
	At2w1218	1	0	1
	At2w1219	1	0	0
	At2w1220	1	0	1
30	At2w2101	1	0	1
	At2w2102	0	0	1
	At2w2103	1	0	1
	At2w2104	0	0	1
	At2w2105	1	1	1
	At2w2106	0	0	1
	At2w2107	0	0	1
	At2w2108	1	0	0
	At2w2109	0	0	1
	At2w2110	0	0	1
	At2w2111	1	1	1
	At2w2112	1	0	1
	At2w2113	1	0	0
	At2w2114	1	1	0
	At2w2115	1	0	1
	At2w2116	1	0	1
	At2w2117	0	0	1
	At2w2118	1	1	1
	At2w2119	1	0	0
	At2w2120	1	0	0
	At2w2201	0	1	1
	At2w2202	1	0	1
	At2w2203	1	0	1
	At2w2204	1	0	1
	At2w2205	1	1	1
	At2w2206	1	0	1
	At2w2207	0	0	1
	At2w2208	1	0	1
	At2w2209	1	1	0
	At2w2210	1	0	1
	At2w2211	1	0	1
	At2w2212	1	0	1
	At2w2213	1	0	1
	At2w2214	1	1	1
	At2w2215	0	0	1
	At2w2216	1	0	1
	At2w2217	0	0	1
	At2w2218	1	0	1
	At2w2219	1	0	1
	At2w2220	1	0	1
31	At2w3101	1	1	1
	At2w3102	1	0	1
	At2w3103	1	0	1
	At2w3104	1	0	1
	At2w3105	1	0	1
	At2w3106	-	-	-
	At2w3107	1	0	1
	At2w3108	0	1	1
	At2w3109	0	1	0
	At2w3110	1	0	1
	At2w3111	1	1	0
	At2w3112	1	0	1
	At2w3113	1	0	1
	At2w3114	1	0	0
	At2w3115	1	0	1
	At2w3116	1	0	1
	At2w3117	1	0	1
	At2w3118	1	0	1
	At2w3119	1	0	0
	At2w3120	1	0	1
	At2w3201	1	0	1
	At2w3202	-	-	-
	At2w3203	1	0	1
	At2w3204	1	0	1
	At2w3205	1	0	1
	At2w3206	1	0	1
	At2w3207	1	0	1
	At2w3208	1	0	1
	At2w3209	1	0	1
	At2w3210	1	0	1
	At2w3211	1	0	0
	At2w3212	0	0	1
	At2w3213	1	0	1
	At2w3214	1	0	1
	At2w3215	1	0	1
	At2w3216	0	1	0
	At2w3217	1	0	0
	At2w3218	1	0	1
	At2w3219	0	1	1
	At2w3220	1	0	1

## Sheet: 1mo
	Ind ID	A	C	D	F				treatment	ind no	A	C	D	F		A	C	D	A+C	A+D	C+D	A+C+D	F
ambient	At1m1101	0	0	1	0				a	29	13	7	22	1		2	2	12	2	7	1	2	1
	At1m1102	0	0	1	0				a1	14	8	3	10	0
	At1m1103	0	0	1	0				a2	15	5	4	12	1
	At1m1104	1	0	1	0
	At1m1105	0	0	1	0				30	32	17	3	30	0		1	1	12	0	16	2	0	0
	At1m1106	-	-	-	-				30-1	18	9	3	16	0
	At1m1107	-	-	-	-				30-2	14	8	0	14	0
	At1m1108	0	0	1	0
	At1m1109	-	-	-	-				31	33	26	4	29	0		3	1	5	0	21	1	2	0
	At1m1110	1	0	0	0				31-1	17	12	3	15	0
	At1m1111	1	0	1	0				31-2	16	14	1	14	0
	At1m1112	1	1	0	0
	At1m1113	-	-	-	-
	At1m1114	1	1	1	0						44.8276	24.1379	75.8621			6.89655	6.89655	41.3793	6.89655	24.1379	3.44828	6.89655
	At1m1115	1	1	0	0						53.125	9.375	93.75			3.125	3.125	37.5	0	50	6.25	0
	At1m1116	-	-	-	-						78.7879	12.1212	87.8788			9.09091	3.0303	15.1515	0	63.6364	3.0303	6.06061
	At1m1117	-	-	-	-
	At1m1118	1	0	1	0
	At1m1119	1	0	0	0
	At1m1120	0	0	1	0
	At1m1201	1	0	1	0
	At1m1202	0	1	1	0
	At1m1203	-	-	-	-
	At1m1204	0	0	1	0
	At1m1205	-	-	-	-
	At1m1206	0	0	1	0
	At1m1207	0	1	0	0
	At1m1208	1	0	1	0
	At1m1209	0	1	0	0
	At1m1210	0	0	1	0
	At1m1211	1	0	1	0
	At1m1212	0	0	1	0
	At1m1213	-	-	-	-
	At1m1214	-	-	-	-
	At1m1215	-	-	-	-
	At1m1216	0	0	1	0
	At1m1217	1	0	1	0
	At1m1218	1	1	1	0
	At1m1219	0	0	0	1
	At1m1220	0	0	1	0
30	At1m2101	0	0	1	0
	At1m2102	0	0	1	0
	At1m2103	0	0	1	0
	At1m2104	1	0	1	0
	At1m2105	0	1	1	0
	At1m2106	1	0	1	0
	At1m2107	1	0	0	0
	At1m2108	0	0	1	0
	At1m2109	0	1	0	0
	At1m2110	0	1	1	0
	At1m2111	1	0	1	0
	At1m2112	1	0	1	0
	At1m2113	0	0	1	0
	At1m2114	1	0	1	0
	At1m2115	1	0	1	0
	At1m2116	1	0	1	0
	At1m2117	1	0	1	0
	At1m2118	-	-	-	-
	At1m2119	0	0	1	0
	At1m2120	-	-	-	-
	At1m2201	1	0	1	0
	At1m2202	-	-	-	-
	At1m2203	-	-	-	-
	At1m2204	-	-	-	-
	At1m2205	0	0	1	0
	At1m2206	1	0	1	0
	At1m2207	0	0	1	0
	At1m2208	0	0	1	0
	At1m2209	1	0	1	0
	At1m2210	1	0	1	0
	At1m2211	-	-	-	-
	At1m2212	1	0	1	0
	At1m2213	-	-	-	-
	At1m2214	1	0	1	0
	At1m2215	1	0	1	0
	At1m2216	0	0	1	0
	At1m2217	1	0	1	0
	At1m2218	-	-	-	-
	At1m2219	0	0	1	0
	At1m2220	0	0	1	0
31	At1m3101	0	0	1	0
	At1m3102	1	0	0	0
	At1m3103	1	1	1	0
	At1m3104	1	0	0	0
	At1m3105	1	0	1	0
	At1m3106	1	0	1	0
	At1m3107	-	-	-	-
	At1m3108	1	0	1	0
	At1m3109	0	0	1	0
	At1m3110	0	0	1	0
	At1m3111	-	-	-	-
	At1m3112	0	0	1	0
	At1m3113	1	0	1	0
	At1m3114	1	0	1	0
	At1m3115	1	0	1	0
	At1m3116	1	0	1	0
	At1m3117	0	1	1	0
	At1m3118	-	-	-	-
	At1m3119	1	1	1	0
	At1m3120	1	0	1	0
	At1m3201	1	0	1	0
	At1m3202	1	0	1	0
	At1m3203	1	0	1	0
	At1m3204	1	0	1	0
	At1m3205	1	0	1	0
	At1m3206	0	0	1	0
	At1m3207	1	0	1	0
	At1m3208	0	1	0	0
	At1m3209	-	-	-	-
	At1m3210	-	-	-	-
	At1m3211	1	0	1	0
	At1m3212	1	0	1	0
	At1m3213	1	0	0	0
	At1m3214	1	0	1	0
	At1m3215	1	0	1	0
	At1m3216	-	-	-	-
	At1m3217	-	-	-	-
	At1m3218	1	0	1	0
	At1m3219	1	0	1	0
	At1m3220	1	0	1	0

## Sheet: 2mo
	Ind ID	A	C	D				treatment	ind no	A	C	D		A	C	D	A+C	A+D	C+D	A+C+D
ambient	At2m1101	0	1	1				a	30	8	5	27		2	1	18	0	5	3	1
	At2m1102	1	1	1				a1	10	2	3	9
	At2m1103	0	0	1				a2	20	6	2	18
	At2m1104	0	0	1
	At2m1105	0	0	1				30	38	13	2	30		8	0	23	0	5	2	0
	At2m1106	0	1	0				30-1	19	7	1	15
	At2m1107	0	0	1				30-2	19	6	1	15
	At2m1108	1	0	1
	At2m1109	0	0	1				31	20	3	3	19		1	0	14	0	2	3	0
	At2m1110	0	0	1				31-1	10	2	1	9
	At2m1201	0	0	1				31-2	10	1	2	10
	At2m1202	1	0	0
	At2m1203	1	0	1
	At2m1204	0	0	1						26.6667	16.6667	90		6.66667	3.33333	60	0	16.6667	10	3.33333
	At2m1205	0	0	1						34.2105	5.26316	78.9474		21.0526	0	60.5263	0	13.1579	5.26316	0
	At2m1206	0	0	1						15	15	95		5	0	70	0	10	15	0
	At2m1207	1	0	1
	At2m1208	0	1	1
	At2m1209	0	0	1
	At2m1210	0	0	1
	At2m1211	1	0	1
	At2m1212	0	0	1
	At2m1213	0	0	1
	At2m1214	0	0	1
	At2m1215	0	0	1
	At2m1216	0	0	1
	At2m1217	0	0	1
	At2m1218	1	0	1
	At2m1219	0	1	1
	At2m1220	1	0	0
30	At2m2101	1	0	0
	At2m2102	0	0	1
	At2m2103	1	0	1
	At2m2104	-	-	-
	At2m2105	0	0	1
	At2m2106	0	0	1
	At2m2107	0	0	1
	At2m2108	0	0	1
	At2m2109	0	0	1
	At2m2110	0	0	1
	At2m2111	0	0	1
	At2m2112	0	0	1
	At2m2113	0	0	1
	At2m2114	0	1	1
	At2m2115	1	0	0
	At2m2116	1	0	1
	At2m2117	1	0	0
	At2m2118	1	0	0
	At2m2119	1	0	1
	At2m2120	0	0	1
	At2m2201	0	0	1
	At2m2202	0	0	1
	At2m2203	0	1	1
	At2m2204	1	0	1
	At2m2205	0	0	1
	At2m2206	1	0	0
	At2m2207	0	0	1
	At2m2208	0	0	1
	At2m2209	1	0	0
	At2m2210	1	0	0
	At2m2211	1	0	1
	At2m2212	0	0	1
	At2m2213	0	0	1
	At2m2214	0	0	1
	At2m2215	1	0	0
	At2m2216	-	-	-
	At2m2217	0	0	1
	At2m2218	0	0	1
	At2m2219	0	0	1
	At2m2220	0	0	1
31	At2m3101	0	0	1
	At2m3102	0	0	1
	At2m3103	0	0	1
	At2m3104	0	0	1
	At2m3105	0	1	1
	At2m3106	0	0	1
	At2m3107	1	0	1
	At2m3108	0	0	1
	At2m3109	0	0	1
	At2m3110	1	0	0
	At2m3201	0	0	1
	At2m3202	1	0	1
	At2m3203	0	1	1
	At2m3204	0	0	1
	At2m3205	0	0	1
	At2m3206	0	0	1
	At2m3207	0	0	1
	At2m3208	0	0	1
	At2m3209	0	0	1
	At2m3210	0	1	1

## Sheet: 3mo
	Ind ID	A	C	D				treatment	ind no	A	C	D		A	C	D	A+C	A+D	C+D	A+C+D
ambient	At3m1101	1	0	1				a	40	13	11	37		3	0	16	0	10	11	0
	At3m1102	0	0	1				a1	20	9	3	18
	At3m1103	1	0	1				a2	20	4	8	19
	At3m1104	1	0	1
	At3m1105	0	0	1				30	39	22	10	31		8	0	10	0	11	7	3
	At3m1106	0	0	1				30-1	19	13	3	15
	At3m1107	1	0	1				30-2	20	9	7	16
	At3m1108	1	0	1
	At3m1109	0	1	1				31	29	6	7	26		3	0	16	0	3	7	0
	At3m1110	1	0	1				31-1	10	3	3	8
	At3m1111	0	0	1				31-2	19	3	4	18
	At3m1112	0	0	1
	At3m1113	0	0	1
	At3m1114	1	0	1						32.5	27.5	92.5		7.5	0	40	0	25	27.5	0
	At3m1115	1	0	0						56.4103	25.641	79.4872		20.5128	0	25.641	0	28.2051	17.9487	7.69231
	At3m1116	0	1	1						20.6897	24.1379	89.6552		10.3448	0	55.1724	0	10.3448	24.1379	0
	At3m1117	0	1	1
	At3m1118	1	0	0
	At3m1119	0	0	1
	At3m1120	0	0	1
	At3m1201	0	1	1
	At3m1202	0	1	1
	At3m1203	0	1	1
	At3m1204	1	0	1
	At3m1205	1	0	1
	At3m1206	0	0	1
	At3m1207	1	0	1
	At3m1208	0	0	1
	At3m1209	0	1	1
	At3m1210	0	0	1
	At3m1211	0	0	1
	At3m1212	0	1	1
	At3m1213	0	0	1
	At3m1214	1	0	0
	At3m1215	0	0	1
	At3m1216	0	0	1
	At3m1217	0	1	1
	At3m1218	0	1	1
	At3m1219	0	0	1
	At3m1220	0	1	1
30	At3m2101	0	0	1
	At3m2102	0	1	1
	At3m2103	0	0	1
	At3m2104	1	0	0
	At3m2105	1	0	1
	At3m2106	1	0	1
	At3m2107	0	0	1
	At3m2108	0	0	1
	At3m2109	0	1	1
	At3m2110	1	0	1
	At3m2111	1	1	1
	At3m2112	1	0	1
	At3m2113	1	0	1
	At3m2114	1	0	0
	At3m2115	0	0	1
	At3m2116	1	0	0
	At3m2117	1	0	0
	At3m2118	1	0	1
	At3m2119	1	0	0
	At3m2120	1	0	1
	At3m2201	1	1	1
	At3m2202	1	0	1
	At3m2203	0	1	1
	At3m2204	1	0	1
	At3m2205	1	0	1
	At3m2206	0	0	1
	At3m2207	0	0	1
	At3m2208	0	0	1
	At3m2209	1	0	0
	At3m2210	0	1	1
	At3m2211	0	0	1
	At3m2212	0	1	1
	At3m2213	0	0	1
	At3m2214	-	-	-
	At3m2215	0	1	1
	At3m2216	1	0	0
	At3m2217	1	0	0
	At3m2218	1	1	1
	At3m2219	1	0	1
	At3m2220	0	1	1
31	At3m3101	0	1	1
	At3m3102	0	0	1
	At3m3103	0	0	1
	At3m3104	0	1	1
	At3m3105	1	0	1
	At3m3106	1	0	0
	At3m3107	0	1	1
	At3m3108	0	0	1
	At3m3109	1	0	0
	At3m3110	0	0	1
	At3m3201	1	0	1
	At3m3202	-	-	-
	At3m3203	0	1	1
	At3m3204	0	0	1
	At3m3205	0	1	1
	At3m3206	0	0	1
	At3m3207	1	0	0
	At3m3208	0	0	1
	At3m3209	0	0	1
	At3m3210	0	0	1
	At3m3211	0	0	1
	At3m3212	0	0	1
	At3m3213	0	1	1
	At3m3214	0	1	1
	At3m3215	0	0	1
	At3m3216	0	0	1
	At3m3217	0	0	1
	At3m3218	0	0	1
	At3m3219	1	0	1
	At3m3220	0	0	1

## Sheet: 4mo
	Ind ID	A	C	D				treatment	ind no	A	C	D		A	C	D	A+C	A+D	C+D	A+C+D
ambient	At4m1101	0	0	1				a	40	31	12	39		1	0	3	0	24	6	6
	At4m1102	1	0	1				a1	20	15	6	20
	At4m1103	1	1	1				a2	20	16	6	19
	At4m1104	1	0	1
	At4m1105	1	1	1				30	38	17	14	33		5	0	9	0	10	12	2
	At4m1106	1	0	1				30-1	19	7	9	16
	At4m1107	0	1	1				30-2	19	10	5	17
	At4m1108	1	0	1
	At4m1109	0	1	1				31	31	6	7	31		0	0	20	0	4	5	2
	At4m1110	0	1	1				31-1	12	5	4	12
	At4m1111	1	0	1				31-2	19	1	3	19
	At4m1112	1	0	1
	At4m1113	1	0	1
	At4m1114	1	0	1						77.5	30	97.5		2.5	0	7.5	0	60	15	15
	At4m1115	0	0	1						44.7368	36.8421	86.8421		13.1579	0	23.6842	0	26.3158	31.5789	5.26316
	At4m1116	1	1	1						19.3548	22.5806	100		0	0	64.5161	0	12.9032	16.129	6.45161
	At4m1117	1	0	1
	At4m1118	1	0	1
	At4m1119	1	0	1
	At4m1120	1	0	1
	At4m1201	1	0	1
	At4m1202	1	0	1
	At4m1203	1	0	1
	At4m1204	1	0	1
	At4m1205	1	0	1
	At4m1206	1	0	1
	At4m1207	0	1	1
	At4m1208	1	0	1
	At4m1209	1	0	1
	At4m1210	1	0	0
	At4m1211	0	1	1
	At4m1212	1	1	1
	At4m1213	0	1	1
	At4m1214	1	0	1
	At4m1215	0	0	1
	At4m1216	1	0	1
	At4m1217	1	0	1
	At4m1218	1	1	1
	At4m1219	1	0	1
	At4m1220	1	1	1
30	At4m2101	1	0	0
	At4m2102	1	0	1
	At4m2103	0	0	1
	At4m2104	0	0	1
	At4m2105	0	1	1
	At4m2106	0	0	1
	At4m2107	1	0	0
	At4m2108	0	1	1
	At4m2109	0	1	1
	At4m2110	1	0	0
	At4m2111	0	1	1
	At4m2112	0	1	1
	At4m2113	0	0	1
	At4m2114	0	1	1
	At4m2115	0	1	1
	At4m2116	-	-	-
	At4m2117	1	0	1
	At4m2118	1	0	1
	At4m2119	0	1	1
	At4m2120	1	1	1
	At4m2201	0	1	1
	At4m2202	0	1	1
	At4m2203	0	1	1
	At4m2204	0	0	1
	At4m2205	1	0	1
	At4m2206	1	0	1
	At4m2207	0	0	1
	At4m2208	1	0	0
	At4m2209	1	0	0
	At4m2210	0	0	1
	At4m2211	1	0	1
	At4m2212	1	0	1
	At4m2213	0	1	1
	At4m2214	1	0	1
	At4m2215	1	0	1
	At4m2216	1	1	1
	At4m2217	0	0	1
	At4m2218	0	0	1
	At4m2219	1	0	1
	At4m2220	-	-	-
31	At4m3101	0	0	1
	At4m3102	0	0	1
	At4m3103	0	1	1
	At4m3104	0	0	1
	At4m3105	0	0	1
	At4m3106	1	0	1
	At4m3107	0	1	1
	At4m3108	0	1	1
	At4m3109	1	0	1
	At4m3110	1	0	1
	At4m3111	1	1	1
	At4m3112	1	0	1
	At4m3201	0	1	1
	At4m3202	0	0	1
	At4m3203	0	0	1
	At4m3204	0	0	1
	At4m3205	0	0	1
	At4m3206	0	0	1
	At4m3207	1	1	1
	At4m3208	0	0	1
	At4m3209	0	0	1
	At4m3210	0	0	1
	At4m3211	0	0	1
	At4m3212	0	0	1
	At4m3213	-	-	-
	At4m3214	0	0	1
	At4m3215	0	1	1
	At4m3216	0	0	1
	At4m3217	0	0	1
	At4m3218	0	0	1
	At4m3219	0	0	1
	At4m3220	0	0	1

## Sheet: 1.5yr
	Ind ID	A	C	D				treatment	ind no		A	C	D		A	C	D	AC	AD	CD	ACD
30	1	0	0	1				30	12		0	3	11		0	1	9	0	0	2	0
	2	0	0	1
	3	0	0	1
	4	0	0	1
	5	0	0	1
	6	0	0	1
	7	0	1	0
	8	0	1	1
	9	0	0	1
	10	0	0	1
	11	0	0	1
	12	0	1	1
