# Supplementary material for: Shift of symbiont communities in Acropora tenuis juveniles under heat stress
Source: PeerJ. 2017 Dec 13;5:e4055. doi: 10.7717/peerj.4055 (PMC5732543; doi:10.7717/peerj.4055)
Supplement: Supplemental Information 5 [file peerj-05-4055-s009.xlsx]

## Sheet: 2012
Date&Time	Temperature
2012-07-18	28.221
2012-07-18 01:00:00	28.221
2012-07-18 02:00:00	28.27
2012-07-18 03:00:00	28.295
2012-07-18 04:00:00	28.295
2012-07-18 05:00:00	28.245
2012-07-18 06:00:00	28.221
2012-07-18 07:00:00	28.27
2012-07-18 08:00:00	28.369
2012-07-18 09:00:00	28.742
2012-07-18 10:00:00	29.115
2012-07-18 11:00:00	29.315
2012-07-18 12:00:00	29.565
2012-07-18 13:00:00	29.865
2012-07-18 14:00:00	30.167
2012-07-18 15:00:00	30.167
2012-07-18 16:00:00	29.966
2012-07-18 17:00:00	29.69
2012-07-18 18:00:00	29.64
2012-07-18 19:00:00	29.615
2012-07-18 20:00:00	29.215
2012-07-18 21:00:00	28.791
2012-07-18 22:00:00	28.667
2012-07-18 23:00:00	28.667
2012-07-19	28.617
2012-07-19 01:00:00	28.543
2012-07-19 02:00:00	28.543
2012-07-19 03:00:00	28.518
2012-07-19 04:00:00	28.419
2012-07-19 05:00:00	28.444
2012-07-19 06:00:00	28.419
2012-07-19 07:00:00	28.419
2012-07-19 08:00:00	28.468
2012-07-19 09:00:00	28.493
2012-07-19 10:00:00	28.518
2012-07-19 11:00:00	28.518
2012-07-19 12:00:00	28.742
2012-07-19 13:00:00	29.04
2012-07-19 14:00:00	29.34
2012-07-19 15:00:00	29.414
2012-07-19 16:00:00	29.439
2012-07-19 17:00:00	29.115
2012-07-19 18:00:00	28.841
2012-07-19 19:00:00	28.841
2012-07-19 20:00:00	28.692
2012-07-19 21:00:00	28.493
2012-07-19 22:00:00	28.345
2012-07-19 23:00:00	28.32
2012-07-20	28.369
2012-07-20 01:00:00	28.394
2012-07-20 02:00:00	28.369
2012-07-20 03:00:00	28.369
2012-07-20 04:00:00	28.295
2012-07-20 05:00:00	28.221
2012-07-20 06:00:00	28.147
2012-07-20 07:00:00	28.196
2012-07-20 08:00:00	28.32
2012-07-20 09:00:00	28.617
2012-07-20 10:00:00	28.916
2012-07-20 11:00:00	29.115
2012-07-20 12:00:00	29.389
2012-07-20 13:00:00	29.59
2012-07-20 14:00:00	29.865
2012-07-20 15:00:00	29.916
2012-07-20 16:00:00	29.74
2012-07-20 17:00:00	29.365
2012-07-20 18:00:00	29.015
2012-07-20 19:00:00	28.692
2012-07-20 20:00:00	28.692
2012-07-20 21:00:00	28.667
2012-07-20 22:00:00	28.369
2012-07-20 23:00:00	28.196
2012-07-21	28.147
2012-07-21 01:00:00	28.122
2012-07-21 02:00:00	28.072
2012-07-21 03:00:00	28.072
2012-07-21 04:00:00	28.072
2012-07-21 05:00:00	27.974
2012-07-21 06:00:00	27.974
2012-07-21 07:00:00	27.998
2012-07-21 08:00:00	28.122
2012-07-21 09:00:00	28.295
2012-07-21 10:00:00	28.667
2012-07-21 11:00:00	28.965
2012-07-21 12:00:00	29.315
2012-07-21 13:00:00	29.365
2012-07-21 14:00:00	29.315
2012-07-21 15:00:00	29.464
2012-07-21 16:00:00	29.64
2012-07-21 17:00:00	29.715
2012-07-21 18:00:00	29.34
2012-07-21 19:00:00	28.766
2012-07-21 20:00:00	28.568
2012-07-21 21:00:00	28.518
2012-07-21 22:00:00	28.32
2012-07-21 23:00:00	28.196
2012-07-22	28.147
2012-07-22 01:00:00	28.122
2012-07-22 02:00:00	28.122
2012-07-22 03:00:00	28.097
2012-07-22 04:00:00	28.072
2012-07-22 05:00:00	27.998
2012-07-22 06:00:00	27.949
2012-07-22 07:00:00	27.974
2012-07-22 08:00:00	28.048
2012-07-22 09:00:00	28.345
2012-07-22 10:00:00	28.642
2012-07-22 11:00:00	28.866
2012-07-22 12:00:00	29.165
2012-07-22 13:00:00	29.565
2012-07-22 14:00:00	29.865
2012-07-22 15:00:00	29.89
2012-07-22 16:00:00	29.916
2012-07-22 17:00:00	29.74
2012-07-22 18:00:00	29.34
2012-07-22 19:00:00	28.742
2012-07-22 20:00:00	28.345
2012-07-22 21:00:00	28.221
2012-07-22 22:00:00	28.221
2012-07-22 23:00:00	28.196
2012-07-23	28.097
2012-07-23 01:00:00	28.072
2012-07-23 02:00:00	28.072
2012-07-23 03:00:00	28.122
2012-07-23 04:00:00	28.097
2012-07-23 05:00:00	28.122
2012-07-23 06:00:00	28.097
2012-07-23 07:00:00	27.949
2012-07-23 08:00:00	27.949
2012-07-23 09:00:00	28.27
2012-07-23 10:00:00	28.642
2012-07-23 11:00:00	28.816
2012-07-23 12:00:00	29.115
2012-07-23 13:00:00	29.414
2012-07-23 14:00:00	29.715
2012-07-23 15:00:00	29.765
2012-07-23 16:00:00	29.715
2012-07-23 17:00:00	29.59
2012-07-23 18:00:00	29.315
2012-07-23 19:00:00	28.916
2012-07-23 20:00:00	28.593
2012-07-23 21:00:00	28.295
2012-07-23 22:00:00	28.171
2012-07-23 23:00:00	28.221
2012-07-24	28.221
2012-07-24 01:00:00	28.122
2012-07-24 02:00:00	28.072
2012-07-24 03:00:00	28.048
2012-07-24 04:00:00	28.023
2012-07-24 05:00:00	27.974
2012-07-24 06:00:00	27.974
2012-07-24 07:00:00	27.998
2012-07-24 08:00:00	28.097
2012-07-24 09:00:00	28.369
2012-07-24 10:00:00	28.742
2012-07-24 11:00:00	29.04
2012-07-24 12:00:00	29.265
2012-07-24 13:00:00	29.49
2012-07-24 14:00:00	29.79
2012-07-24 15:00:00	29.815
2012-07-24 16:00:00	29.74
2012-07-24 17:00:00	29.715
2012-07-24 18:00:00	29.565
2012-07-24 19:00:00	29.19
2012-07-24 20:00:00	28.866
2012-07-24 21:00:00	28.642
2012-07-24 22:00:00	28.468
2012-07-24 23:00:00	28.369
2012-07-25	28.369
2012-07-25 01:00:00	28.32
2012-07-25 02:00:00	28.295
2012-07-25 03:00:00	28.245
2012-07-25 04:00:00	28.245
2012-07-25 05:00:00	28.196
2012-07-25 06:00:00	28.147
2012-07-25 07:00:00	28.147
2012-07-25 08:00:00	28.221
2012-07-25 09:00:00	28.518
2012-07-25 10:00:00	28.916
2012-07-25 11:00:00	29.19
2012-07-25 12:00:00	29.365
2012-07-25 13:00:00	29.515
2012-07-25 14:00:00	29.215
2012-07-25 15:00:00	29.665
2012-07-25 16:00:00	29.815
2012-07-25 17:00:00	29.715
2012-07-25 18:00:00	29.464
2012-07-25 19:00:00	29.19
2012-07-25 20:00:00	28.891
2012-07-25 21:00:00	28.667
2012-07-25 22:00:00	28.493
2012-07-25 23:00:00	28.419
2012-07-26	28.369
2012-07-26 01:00:00	28.419
2012-07-26 02:00:00	28.468
2012-07-26 03:00:00	28.394
2012-07-26 04:00:00	28.369
2012-07-26 05:00:00	28.369
2012-07-26 06:00:00	28.369
2012-07-26 07:00:00	28.345
2012-07-26 08:00:00	28.444
2012-07-26 09:00:00	28.766
2012-07-26 10:00:00	29.165
2012-07-26 11:00:00	29.34
2012-07-26 12:00:00	29.715
2012-07-26 13:00:00	30.091
2012-07-26 14:00:00	30.318
2012-07-26 15:00:00	30.343
2012-07-26 16:00:00	30.243
2012-07-26 17:00:00	30.041
2012-07-26 18:00:00	29.74
2012-07-26 19:00:00	29.34
2012-07-26 20:00:00	28.965
2012-07-26 21:00:00	28.816
2012-07-26 22:00:00	28.742
2012-07-26 23:00:00	28.617
2012-07-27	28.642
2012-07-27 01:00:00	28.667
2012-07-27 02:00:00	28.642
2012-07-27 03:00:00	28.593
2012-07-27 04:00:00	28.568
2012-07-27 05:00:00	28.543
2012-07-27 06:00:00	28.543
2012-07-27 07:00:00	28.568
2012-07-27 08:00:00	28.742
2012-07-27 09:00:00	29.09
2012-07-27 10:00:00	29.365
2012-07-27 11:00:00	29.565
2012-07-27 12:00:00	29.865
2012-07-27 13:00:00	30.167
2012-07-27 14:00:00	30.444
2012-07-27 15:00:00	30.369
2012-07-27 16:00:00	30.318
2012-07-27 17:00:00	30.142
2012-07-27 18:00:00	29.991
2012-07-27 19:00:00	29.665
2012-07-27 20:00:00	29.315
2012-07-27 21:00:00	29.115
2012-07-27 22:00:00	29.065
2012-07-27 23:00:00	28.965
2012-07-28	28.916
2012-07-28 01:00:00	28.891
2012-07-28 02:00:00	28.891
2012-07-28 03:00:00	28.816
2012-07-28 04:00:00	28.742
2012-07-28 05:00:00	28.717
2012-07-28 06:00:00	28.742
2012-07-28 07:00:00	28.742
2012-07-28 08:00:00	28.866
2012-07-28 09:00:00	29.215
2012-07-28 10:00:00	29.19
2012-07-28 11:00:00	29.215
2012-07-28 12:00:00	29.29
2012-07-28 13:00:00	29.64
2012-07-28 14:00:00	29.74
2012-07-28 15:00:00	29.84
2012-07-28 16:00:00	30.016
2012-07-28 17:00:00	29.991
2012-07-28 18:00:00	29.84
2012-07-28 19:00:00	29.565
2012-07-28 20:00:00	29.315
2012-07-28 21:00:00	29.115
2012-07-28 22:00:00	29.04
2012-07-28 23:00:00	28.965
2012-07-29	28.841
2012-07-29 01:00:00	28.791
2012-07-29 02:00:00	28.766
2012-07-29 03:00:00	28.742
2012-07-29 04:00:00	28.717
2012-07-29 05:00:00	28.692
2012-07-29 06:00:00	28.642
2012-07-29 07:00:00	28.642
2012-07-29 08:00:00	28.742
2012-07-29 09:00:00	29.09
2012-07-29 10:00:00	29.414
2012-07-29 11:00:00	29.64
2012-07-29 12:00:00	29.991
2012-07-29 13:00:00	30.268
2012-07-29 14:00:00	30.117
2012-07-29 15:00:00	30.192
2012-07-29 16:00:00	30.142
2012-07-29 17:00:00	30.016
2012-07-29 18:00:00	29.765
2012-07-29 19:00:00	29.54
2012-07-29 20:00:00	29.315
2012-07-29 21:00:00	29.19
2012-07-29 22:00:00	29.09
2012-07-29 23:00:00	29.015
2012-07-30	28.99
2012-07-30 01:00:00	28.916
2012-07-30 02:00:00	28.866
2012-07-30 03:00:00	28.841
2012-07-30 04:00:00	28.766
2012-07-30 05:00:00	28.717
2012-07-30 06:00:00	28.692
2012-07-30 07:00:00	28.692
2012-07-30 08:00:00	28.692
2012-07-30 09:00:00	28.916
2012-07-30 10:00:00	29.265
2012-07-30 11:00:00	29.515
2012-07-30 12:00:00	29.765
2012-07-30 13:00:00	30.117
2012-07-30 14:00:00	30.318
2012-07-30 15:00:00	30.192
2012-07-30 16:00:00	30.041
2012-07-30 17:00:00	29.941
2012-07-30 18:00:00	29.815
2012-07-30 19:00:00	29.615
2012-07-30 20:00:00	29.315
2012-07-30 21:00:00	29.19
2012-07-30 22:00:00	29.165
2012-07-30 23:00:00	29.115
2012-07-31	29.015
2012-07-31 01:00:00	28.941
2012-07-31 02:00:00	28.866
2012-07-31 03:00:00	28.816
2012-07-31 04:00:00	28.766
2012-07-31 05:00:00	28.667
2012-07-31 06:00:00	28.642
2012-07-31 07:00:00	28.642
2012-07-31 08:00:00	28.742
2012-07-31 09:00:00	28.99
2012-07-31 10:00:00	29.165
2012-07-31 11:00:00	29.265
2012-07-31 12:00:00	29.29
2012-07-31 13:00:00	29.615
2012-07-31 14:00:00	29.74
2012-07-31 15:00:00	29.941
2012-07-31 16:00:00	29.715
2012-07-31 17:00:00	29.414
2012-07-31 18:00:00	29.14
2012-07-31 19:00:00	29.015
2012-07-31 20:00:00	28.99
2012-07-31 21:00:00	28.891
2012-07-31 22:00:00	28.791
2012-07-31 23:00:00	28.717
2012-08-01	28.692
2012-08-01 01:00:00	28.642
2012-08-01 02:00:00	28.617
2012-08-01 03:00:00	28.543
2012-08-01 04:00:00	28.468
2012-08-01 05:00:00	28.419
2012-08-01 06:00:00	28.394
2012-08-01 07:00:00	28.444
2012-08-01 08:00:00	28.468
2012-08-01 09:00:00	28.493
2012-08-01 10:00:00	28.568
2012-08-01 11:00:00	28.692
2012-08-01 12:00:00	28.866
2012-08-01 13:00:00	29.04
2012-08-01 14:00:00	29.165
2012-08-01 15:00:00	29.34
2012-08-01 16:00:00	29.365
2012-08-01 17:00:00	29.389
2012-08-01 18:00:00	29.315
2012-08-01 19:00:00	29.165
2012-08-01 20:00:00	28.99
2012-08-01 21:00:00	28.841
2012-08-01 22:00:00	28.791
2012-08-01 23:00:00	28.766
2012-08-02	28.717
2012-08-02 01:00:00	28.518
2012-08-02 02:00:00	28.394
2012-08-02 03:00:00	28.394
2012-08-02 04:00:00	28.419
2012-08-02 05:00:00	28.468
2012-08-02 06:00:00	28.493
2012-08-02 07:00:00	28.518
2012-08-02 08:00:00	28.667
2012-08-02 09:00:00	29.04
2012-08-02 10:00:00	29.065
2012-08-02 11:00:00	29.19
2012-08-02 12:00:00	29.389
2012-08-02 13:00:00	29.765
2012-08-02 14:00:00	29.765
2012-08-02 15:00:00	29.439
2012-08-02 16:00:00	29.215
2012-08-02 17:00:00	29.19
2012-08-02 18:00:00	29.165
2012-08-02 19:00:00	29.015
2012-08-02 20:00:00	28.866
2012-08-02 21:00:00	28.766
2012-08-02 22:00:00	28.717
2012-08-02 23:00:00	28.642
2012-08-03	28.617
2012-08-03 01:00:00	28.593
2012-08-03 02:00:00	28.543
2012-08-03 03:00:00	28.518
2012-08-03 04:00:00	28.493
2012-08-03 05:00:00	28.493
2012-08-03 06:00:00	28.444
2012-08-03 07:00:00	28.468
2012-08-03 08:00:00	28.568
2012-08-03 09:00:00	28.791
2012-08-03 10:00:00	29.015
2012-08-03 11:00:00	29.34
2012-08-03 12:00:00	29.615
2012-08-03 13:00:00	29.79
2012-08-03 14:00:00	30.142
2012-08-03 15:00:00	30.369
2012-08-03 16:00:00	30.217
2012-08-03 17:00:00	29.941
2012-08-03 18:00:00	29.565
2012-08-03 19:00:00	29.19
2012-08-03 20:00:00	28.816
2012-08-03 21:00:00	28.568
2012-08-03 22:00:00	28.394
2012-08-03 23:00:00	28.345
2012-08-04	28.369
2012-08-04 01:00:00	28.369
2012-08-04 02:00:00	28.345
2012-08-04 03:00:00	28.345
2012-08-04 04:00:00	28.369
2012-08-04 05:00:00	28.32
2012-08-04 06:00:00	28.221
2012-08-04 07:00:00	28.196
2012-08-04 08:00:00	28.27
2012-08-04 09:00:00	28.568
2012-08-04 10:00:00	28.866
2012-08-04 11:00:00	29.09
2012-08-04 12:00:00	29.365
2012-08-04 13:00:00	29.515
2012-08-04 14:00:00	29.665
2012-08-04 15:00:00	29.916
2012-08-04 16:00:00	29.815
2012-08-04 17:00:00	29.565
2012-08-04 18:00:00	29.115
2012-08-04 19:00:00	28.766
2012-08-04 20:00:00	28.568
2012-08-04 21:00:00	28.394
2012-08-04 22:00:00	28.221
2012-08-04 23:00:00	28.171
2012-08-05	28.147
2012-08-05 01:00:00	28.147
2012-08-05 02:00:00	28.147
2012-08-05 03:00:00	28.147
2012-08-05 04:00:00	28.122
2012-08-05 05:00:00	28.097
2012-08-05 06:00:00	28.097
2012-08-05 07:00:00	28.072
2012-08-05 08:00:00	27.998
2012-08-05 09:00:00	27.998
2012-08-05 10:00:00	28.048
2012-08-05 11:00:00	27.974
2012-08-05 12:00:00	27.924
2012-08-05 13:00:00	27.998
2012-08-05 14:00:00	28.048
2012-08-05 15:00:00	28.023
2012-08-05 16:00:00	27.974
2012-08-05 17:00:00	27.875
2012-08-05 18:00:00	27.801
2012-08-05 19:00:00	27.702
2012-08-05 20:00:00	27.604
2012-08-05 21:00:00	27.505
2012-08-05 22:00:00	27.53
2012-08-05 23:00:00	27.579
2012-08-06	27.579
2012-08-06 01:00:00	27.579
2012-08-06 02:00:00	27.604
2012-08-06 03:00:00	27.604
2012-08-06 04:00:00	27.579
2012-08-06 05:00:00	27.554
2012-08-06 06:00:00	27.554
2012-08-06 07:00:00	27.554
2012-08-06 08:00:00	27.53
2012-08-06 09:00:00	27.53
2012-08-06 10:00:00	27.579
2012-08-06 11:00:00	27.579
2012-08-06 12:00:00	27.579
2012-08-06 13:00:00	27.579
2012-08-06 14:00:00	27.579
2012-08-06 15:00:00	27.554
2012-08-06 16:00:00	27.554
2012-08-06 17:00:00	27.554
2012-08-06 18:00:00	27.554
2012-08-06 19:00:00	27.554
2012-08-06 20:00:00	27.505
2012-08-06 21:00:00	27.456
2012-08-06 22:00:00	27.456
2012-08-06 23:00:00	27.407
2012-08-07	27.358
2012-08-07 01:00:00	27.358
2012-08-07 02:00:00	27.382
2012-08-07 03:00:00	27.382
2012-08-07 04:00:00	27.407
2012-08-07 05:00:00	27.431
2012-08-07 06:00:00	27.431
2012-08-07 07:00:00	27.456
2012-08-07 08:00:00	27.554
2012-08-07 09:00:00	27.702
2012-08-07 10:00:00	27.801
2012-08-07 11:00:00	27.875
2012-08-07 12:00:00	27.875
2012-08-07 13:00:00	28.097
2012-08-07 14:00:00	28.122
2012-08-07 15:00:00	28.147
2012-08-07 16:00:00	28.171
2012-08-07 17:00:00	28.097
2012-08-07 18:00:00	28.023
2012-08-07 19:00:00	27.924
2012-08-07 20:00:00	27.85
2012-08-07 21:00:00	27.801
2012-08-07 22:00:00	27.751
2012-08-07 23:00:00	27.727
2012-08-08	27.702
2012-08-08 01:00:00	27.702
2012-08-08 02:00:00	27.653
2012-08-08 03:00:00	27.628
2012-08-08 04:00:00	27.628
2012-08-08 05:00:00	27.604
2012-08-08 06:00:00	27.579
2012-08-08 07:00:00	27.579
2012-08-08 08:00:00	27.677
2012-08-08 09:00:00	27.949
2012-08-08 10:00:00	28.097
2012-08-08 11:00:00	28.394
2012-08-08 12:00:00	28.766
2012-08-08 13:00:00	29.165
2012-08-08 14:00:00	29.54
2012-08-08 15:00:00	29.615
2012-08-08 16:00:00	29.34
2012-08-08 17:00:00	28.99
2012-08-08 18:00:00	28.543
2012-08-08 19:00:00	28.196
2012-08-08 20:00:00	28.048
2012-08-08 21:00:00	27.998
2012-08-08 22:00:00	27.949
2012-08-08 23:00:00	27.924
2012-08-09	28.122
2012-08-09 01:00:00	28.147
2012-08-09 02:00:00	28.122
2012-08-09 03:00:00	27.998
2012-08-09 04:00:00	27.949
2012-08-09 05:00:00	27.924
2012-08-09 06:00:00	27.85
2012-08-09 07:00:00	27.751
2012-08-09 08:00:00	27.751
2012-08-09 09:00:00	27.899
2012-08-09 10:00:00	28.221
2012-08-09 11:00:00	28.667
2012-08-09 12:00:00	28.965
2012-08-09 13:00:00	29.14
2012-08-09 14:00:00	29.34
2012-08-09 15:00:00	29.414
2012-08-09 16:00:00	29.315
2012-08-09 17:00:00	29.065
2012-08-09 18:00:00	28.717
2012-08-09 19:00:00	28.394
2012-08-09 20:00:00	28.122
2012-08-09 21:00:00	27.949
2012-08-09 22:00:00	27.85
2012-08-09 23:00:00	27.924
2012-08-10	28.122
2012-08-10 01:00:00	28.221
2012-08-10 02:00:00	28.221
2012-08-10 03:00:00	28.221
2012-08-10 04:00:00	28.221
2012-08-10 05:00:00	28.171
2012-08-10 06:00:00	28.122
2012-08-10 07:00:00	28.147
2012-08-10 08:00:00	28.245
2012-08-10 09:00:00	28.419
2012-08-10 10:00:00	28.617
2012-08-10 11:00:00	28.816
2012-08-10 12:00:00	29.14
2012-08-10 13:00:00	29.34
2012-08-10 14:00:00	29.515
2012-08-10 15:00:00	29.615
2012-08-10 16:00:00	29.54
2012-08-10 17:00:00	29.24
2012-08-10 18:00:00	28.816
2012-08-10 19:00:00	28.518
2012-08-10 20:00:00	28.27
2012-08-10 21:00:00	28.097
2012-08-10 22:00:00	28.072
2012-08-10 23:00:00	28.171
2012-08-11	28.419
2012-08-11 01:00:00	28.493
2012-08-11 02:00:00	28.493
2012-08-11 03:00:00	28.444
2012-08-11 04:00:00	28.419
2012-08-11 05:00:00	28.394
2012-08-11 06:00:00	28.345
2012-08-11 07:00:00	28.345
2012-08-11 08:00:00	28.444
2012-08-11 09:00:00	28.617
2012-08-11 10:00:00	28.866
2012-08-11 11:00:00	29.19
2012-08-11 12:00:00	29.515
2012-08-11 13:00:00	29.69
2012-08-11 14:00:00	29.941
2012-08-11 15:00:00	29.991
2012-08-11 16:00:00	29.815
2012-08-11 17:00:00	29.665
2012-08-11 18:00:00	29.34
2012-08-11 19:00:00	28.866
2012-08-11 20:00:00	28.468
2012-08-11 21:00:00	28.27
2012-08-11 22:00:00	28.147
2012-08-11 23:00:00	28.147
2012-08-12	28.122
2012-08-12 01:00:00	28.097
2012-08-12 02:00:00	28.245
2012-08-12 03:00:00	28.493
2012-08-12 04:00:00	28.593
2012-08-12 05:00:00	28.617
2012-08-12 06:00:00	28.617
2012-08-12 07:00:00	28.642
2012-08-12 08:00:00	28.742
2012-08-12 09:00:00	28.965
2012-08-12 10:00:00	29.165
2012-08-12 11:00:00	29.389
2012-08-12 12:00:00	29.665
2012-08-12 13:00:00	30.041
2012-08-12 14:00:00	30.318
2012-08-12 15:00:00	30.369
2012-08-12 16:00:00	30.318
2012-08-12 17:00:00	30.091
2012-08-12 18:00:00	29.565
2012-08-12 19:00:00	29.015
2012-08-12 20:00:00	28.667
2012-08-12 21:00:00	28.444
2012-08-12 22:00:00	28.32
2012-08-12 23:00:00	28.27
2012-08-13	28.221
2012-08-13 01:00:00	28.245
2012-08-13 02:00:00	28.245
2012-08-13 03:00:00	28.493
2012-08-13 04:00:00	28.692
2012-08-13 05:00:00	28.791
2012-08-13 06:00:00	28.816
2012-08-13 07:00:00	28.866
2012-08-13 08:00:00	29.065
2012-08-13 09:00:00	29.414
2012-08-13 10:00:00	29.715
2012-08-13 11:00:00	29.84
2012-08-13 12:00:00	30.142
2012-08-13 13:00:00	30.318
2012-08-13 14:00:00	30.495
2012-08-13 15:00:00	30.444
2012-08-13 16:00:00	30.167
2012-08-13 17:00:00	29.89
2012-08-13 18:00:00	29.615
2012-08-13 19:00:00	29.315
2012-08-13 20:00:00	28.99
2012-08-13 21:00:00	28.816
2012-08-13 22:00:00	28.742
2012-08-13 23:00:00	28.717
2012-08-14	28.692
2012-08-14 01:00:00	28.692
2012-08-14 02:00:00	28.717
2012-08-14 03:00:00	28.841
2012-08-14 04:00:00	28.791
2012-08-14 05:00:00	28.717
2012-08-14 06:00:00	28.791
2012-08-14 07:00:00	28.916
2012-08-14 08:00:00	29.04
2012-08-14 09:00:00	29.215
2012-08-14 10:00:00	29.54
2012-08-14 11:00:00	29.665
2012-08-14 12:00:00	29.865
2012-08-14 13:00:00	30.167
2012-08-14 14:00:00	30.369
2012-08-14 15:00:00	30.394
2012-08-14 16:00:00	30.318
2012-08-14 17:00:00	30.041
2012-08-14 18:00:00	29.89
2012-08-14 19:00:00	29.69
2012-08-14 20:00:00	29.515
2012-08-14 21:00:00	29.414
2012-08-14 22:00:00	29.34
2012-08-14 23:00:00	29.265
2012-08-15	29.165
2012-08-15 01:00:00	29.115
2012-08-15 02:00:00	29.115
2012-08-15 03:00:00	29.115
2012-08-15 04:00:00	29.065
2012-08-15 05:00:00	29.04
2012-08-15 06:00:00	29.04
2012-08-15 07:00:00	29.04
2012-08-15 08:00:00	29.14
2012-08-15 09:00:00	29.315
2012-08-15 10:00:00	29.464
2012-08-15 11:00:00	29.665
2012-08-15 12:00:00	30.016
2012-08-15 13:00:00	30.444
2012-08-15 14:00:00	30.798
2012-08-15 15:00:00	30.824
2012-08-15 16:00:00	30.621
2012-08-15 17:00:00	30.343
2012-08-15 18:00:00	30.041
2012-08-15 19:00:00	29.815
2012-08-15 20:00:00	29.715
2012-08-15 21:00:00	29.615
2012-08-15 22:00:00	29.565
2012-08-15 23:00:00	29.265
2012-08-16	28.99
2012-08-16 01:00:00	28.866
2012-08-16 02:00:00	28.766
2012-08-16 03:00:00	28.717
2012-08-16 04:00:00	28.717
2012-08-16 05:00:00	28.791
2012-08-16 06:00:00	28.891
2012-08-16 07:00:00	28.891
2012-08-16 08:00:00	28.99
2012-08-16 09:00:00	29.29
2012-08-16 10:00:00	29.54
2012-08-16 11:00:00	29.565
2012-08-16 12:00:00	29.715
2012-08-16 13:00:00	30.016
2012-08-16 14:00:00	30.268
2012-08-16 15:00:00	30.394
2012-08-16 16:00:00	30.469
2012-08-16 17:00:00	30.192
2012-08-16 18:00:00	29.715
2012-08-16 19:00:00	29.64
2012-08-16 20:00:00	29.665
2012-08-16 21:00:00	29.54
2012-08-16 22:00:00	29.464
2012-08-16 23:00:00	29.19
2012-08-17	28.965
2012-08-17 01:00:00	28.941
2012-08-17 02:00:00	28.841
2012-08-17 03:00:00	28.742
2012-08-17 04:00:00	28.667
2012-08-17 05:00:00	28.717
2012-08-17 06:00:00	28.766
2012-08-17 07:00:00	28.742
2012-08-17 08:00:00	28.891
2012-08-17 09:00:00	29.115
2012-08-17 10:00:00	29.165
2012-08-17 11:00:00	29.439
2012-08-17 12:00:00	29.69
2012-08-17 13:00:00	29.74
2012-08-17 14:00:00	29.991
2012-08-17 15:00:00	30.117
2012-08-17 16:00:00	30.293
2012-08-17 17:00:00	30.117
2012-08-17 18:00:00	29.64
2012-08-17 19:00:00	29.165
2012-08-17 20:00:00	29.09
2012-08-17 21:00:00	29.14
2012-08-17 22:00:00	28.941
2012-08-17 23:00:00	28.766
2012-08-18	28.692
2012-08-18 01:00:00	28.617
2012-08-18 02:00:00	28.543
2012-08-18 03:00:00	28.493
2012-08-18 04:00:00	28.444
2012-08-18 05:00:00	28.419
2012-08-18 06:00:00	28.419
2012-08-18 07:00:00	28.468
2012-08-18 08:00:00	28.593
2012-08-18 09:00:00	28.866
2012-08-18 10:00:00	29.065
2012-08-18 11:00:00	29.389
2012-08-18 12:00:00	29.89
2012-08-18 13:00:00	30.293
2012-08-18 14:00:00	30.621
2012-08-18 15:00:00	30.52
2012-08-18 16:00:00	30.268
2012-08-18 17:00:00	30.091
2012-08-18 18:00:00	29.64
2012-08-18 19:00:00	29.439
2012-08-18 20:00:00	29.414
2012-08-18 21:00:00	29.29
2012-08-18 22:00:00	29.115
2012-08-18 23:00:00	29.04
2012-08-19	28.891
2012-08-19 01:00:00	28.717
2012-08-19 02:00:00	28.642
2012-08-19 03:00:00	28.593
2012-08-19 04:00:00	28.568
2012-08-19 05:00:00	28.444
2012-08-19 06:00:00	28.369
2012-08-19 07:00:00	28.468
2012-08-19 08:00:00	28.642
2012-08-19 09:00:00	28.916
2012-08-19 10:00:00	29.165
2012-08-19 11:00:00	29.19
2012-08-19 12:00:00	29.365
2012-08-19 13:00:00	29.665
2012-08-19 14:00:00	29.59
2012-08-19 15:00:00	29.615
2012-08-19 16:00:00	29.715
2012-08-19 17:00:00	29.439
2012-08-19 18:00:00	29.215
2012-08-19 19:00:00	29.015
2012-08-19 20:00:00	28.916
2012-08-19 21:00:00	28.841
2012-08-19 22:00:00	28.766
2012-08-19 23:00:00	28.717
2012-08-20	28.593
2012-08-20 01:00:00	28.444
2012-08-20 02:00:00	28.369
2012-08-20 03:00:00	28.369
2012-08-20 04:00:00	28.32
2012-08-20 05:00:00	28.27
2012-08-20 06:00:00	28.295
2012-08-20 07:00:00	28.345
2012-08-20 08:00:00	28.468
2012-08-20 09:00:00	28.791
2012-08-20 10:00:00	29.09
2012-08-20 11:00:00	29.34
2012-08-20 12:00:00	29.59
2012-08-20 13:00:00	29.64
2012-08-20 14:00:00	29.64
2012-08-20 15:00:00	30.117
2012-08-20 16:00:00	29.991
2012-08-20 17:00:00	30.016
2012-08-20 18:00:00	29.715
2012-08-20 19:00:00	29.29
2012-08-20 20:00:00	29.165
2012-08-20 21:00:00	29.09
2012-08-20 22:00:00	29.015
2012-08-20 23:00:00	28.891
2012-08-21	28.866
2012-08-21 01:00:00	28.642
2012-08-21 02:00:00	28.419
2012-08-21 03:00:00	28.345
2012-08-21 04:00:00	28.345
2012-08-21 05:00:00	28.32
2012-08-21 06:00:00	28.32
2012-08-21 07:00:00	28.394
2012-08-21 08:00:00	28.468
2012-08-21 09:00:00	28.717
2012-08-21 10:00:00	29.015
2012-08-21 11:00:00	29.265
2012-08-21 12:00:00	29.414
2012-08-21 13:00:00	29.565
2012-08-21 14:00:00	29.74
2012-08-21 15:00:00	29.765
2012-08-21 16:00:00	29.765
2012-08-21 17:00:00	29.815
2012-08-21 18:00:00	29.665
2012-08-21 19:00:00	29.414
2012-08-21 20:00:00	29.265
2012-08-21 21:00:00	29.24
2012-08-21 22:00:00	29.215
2012-08-21 23:00:00	29.14
2012-08-22	29.09
2012-08-22 01:00:00	29.065
2012-08-22 02:00:00	28.866
2012-08-22 03:00:00	28.667
2012-08-22 04:00:00	28.568
2012-08-22 05:00:00	28.493
2012-08-22 06:00:00	28.444
2012-08-22 07:00:00	28.444
2012-08-22 08:00:00	28.568
2012-08-22 09:00:00	28.667
2012-08-22 10:00:00	28.642
2012-08-22 11:00:00	28.766
2012-08-22 12:00:00	28.766
2012-08-22 13:00:00	28.816
2012-08-22 14:00:00	29.215
2012-08-22 15:00:00	29.215
2012-08-22 16:00:00	29.09
2012-08-22 17:00:00	29.14
2012-08-22 18:00:00	29.015
2012-08-22 19:00:00	28.841
2012-08-22 20:00:00	28.816
2012-08-22 21:00:00	28.816
2012-08-22 22:00:00	28.766
2012-08-22 23:00:00	28.742
2012-08-23	28.692
2012-08-23 01:00:00	28.717
2012-08-23 02:00:00	28.717
2012-08-23 03:00:00	28.568
2012-08-23 04:00:00	28.468
2012-08-23 05:00:00	28.394
2012-08-23 06:00:00	28.394
2012-08-23 07:00:00	28.419
2012-08-23 08:00:00	28.468
2012-08-23 09:00:00	28.692
2012-08-23 10:00:00	29.015
2012-08-23 11:00:00	29.265
2012-08-23 12:00:00	29.34
2012-08-23 13:00:00	29.265
2012-08-23 14:00:00	29.565
2012-08-23 15:00:00	29.615
2012-08-23 16:00:00	29.414
2012-08-23 17:00:00	29.265
2012-08-23 18:00:00	29.165
2012-08-23 19:00:00	29.065
2012-08-23 20:00:00	28.941
2012-08-23 21:00:00	28.916
2012-08-23 22:00:00	28.916
2012-08-23 23:00:00	28.866
2012-08-24	28.816
2012-08-24 01:00:00	28.841
2012-08-24 02:00:00	28.816
2012-08-24 03:00:00	28.791
2012-08-24 04:00:00	28.742
2012-08-24 05:00:00	28.742
2012-08-24 06:00:00	28.717
2012-08-24 07:00:00	28.692
2012-08-24 08:00:00	28.766
2012-08-24 09:00:00	29.04
2012-08-24 10:00:00	29.215
2012-08-24 11:00:00	29.439
2012-08-24 12:00:00	29.79
2012-08-24 13:00:00	30.091
2012-08-24 14:00:00	30.243
2012-08-24 15:00:00	30.167
2012-08-24 16:00:00	30.066
2012-08-24 17:00:00	29.916
2012-08-24 18:00:00	29.69
2012-08-24 19:00:00	29.464
2012-08-24 20:00:00	29.29
2012-08-24 21:00:00	29.165
2012-08-24 22:00:00	29.04
2012-08-24 23:00:00	28.965
2012-08-25	28.941
2012-08-25 01:00:00	28.941
2012-08-25 02:00:00	28.916
2012-08-25 03:00:00	28.891
2012-08-25 04:00:00	28.891
2012-08-25 05:00:00	28.841
2012-08-25 06:00:00	28.816
2012-08-25 07:00:00	28.841
2012-08-25 08:00:00	29.015
2012-08-25 09:00:00	29.315
2012-08-25 10:00:00	29.54
2012-08-25 11:00:00	29.59
2012-08-25 12:00:00	29.64
2012-08-25 13:00:00	29.665
2012-08-25 14:00:00	29.615
2012-08-25 15:00:00	29.615
2012-08-25 16:00:00	29.515
2012-08-25 17:00:00	29.265
2012-08-25 18:00:00	29.115
2012-08-25 19:00:00	29.09
2012-08-25 20:00:00	29.015
2012-08-25 21:00:00	28.941
2012-08-25 22:00:00	28.891
2012-08-25 23:00:00	28.841
2012-08-26	28.791
2012-08-26 01:00:00	28.742
2012-08-26 02:00:00	28.667
2012-08-26 03:00:00	28.617
2012-08-26 04:00:00	28.518
2012-08-26 05:00:00	28.468
2012-08-26 06:00:00	28.493
2012-08-26 07:00:00	28.444
2012-08-26 08:00:00	28.394
2012-08-26 09:00:00	28.419
2012-08-26 10:00:00	28.493
2012-08-26 11:00:00	28.568
2012-08-26 12:00:00	28.518
2012-08-26 13:00:00	28.468
2012-08-26 14:00:00	28.444
2012-08-26 15:00:00	28.394
2012-08-26 16:00:00	28.32
2012-08-26 17:00:00	28.245
2012-08-26 18:00:00	28.171
2012-08-26 19:00:00	28.122
2012-08-26 20:00:00	28.072
2012-08-26 21:00:00	28.023
2012-08-26 22:00:00	28.023
2012-08-26 23:00:00	28.023
2012-08-27	27.974
2012-08-27 01:00:00	27.875
2012-08-27 02:00:00	27.801
2012-08-27 03:00:00	27.751
2012-08-27 04:00:00	27.702
2012-08-27 05:00:00	27.702
2012-08-27 06:00:00	27.727
2012-08-27 07:00:00	27.727
2012-08-27 08:00:00	27.776
2012-08-27 09:00:00	27.801
2012-08-27 10:00:00	27.924
2012-08-27 11:00:00	27.949
2012-08-27 12:00:00	28.221
2012-08-27 13:00:00	28.369
2012-08-27 14:00:00	28.394
2012-08-27 15:00:00	28.345
2012-08-27 16:00:00	28.245
2012-08-27 17:00:00	28.122
2012-08-27 18:00:00	27.974
2012-08-27 19:00:00	27.85
2012-08-27 20:00:00	27.801
2012-08-27 21:00:00	27.825
2012-08-27 22:00:00	27.875
2012-08-27 23:00:00	27.899
2012-08-28	27.949
2012-08-28 01:00:00	27.998
2012-08-28 02:00:00	27.974
2012-08-28 03:00:00	27.974
2012-08-28 04:00:00	27.974
2012-08-28 05:00:00	27.949
2012-08-28 06:00:00	27.85
2012-08-28 07:00:00	27.825
2012-08-28 08:00:00	27.875
2012-08-28 09:00:00	28.147
2012-08-28 10:00:00	28.394
2012-08-28 11:00:00	28.717
2012-08-28 12:00:00	28.916
2012-08-28 13:00:00	29.115
2012-08-28 14:00:00	29.115
2012-08-28 15:00:00	29.14
2012-08-28 16:00:00	29.09
2012-08-28 17:00:00	29.015
2012-08-28 18:00:00	28.816
2012-08-28 19:00:00	28.617
2012-08-28 20:00:00	28.444
2012-08-28 21:00:00	28.345
2012-08-28 22:00:00	28.295
2012-08-28 23:00:00	28.245
2012-08-29	28.171
2012-08-29 01:00:00	28.122
2012-08-29 02:00:00	28.072
2012-08-29 03:00:00	28.048
2012-08-29 04:00:00	28.023
2012-08-29 05:00:00	27.998
2012-08-29 06:00:00	27.949
2012-08-29 07:00:00	27.974
2012-08-29 08:00:00	28.048
2012-08-29 09:00:00	27.998
2012-08-29 10:00:00	28.147
2012-08-29 11:00:00	28.493
2012-08-29 12:00:00	28.891
2012-08-29 13:00:00	28.965
2012-08-29 14:00:00	29.24
2012-08-29 15:00:00	29.065
2012-08-29 16:00:00	28.965
2012-08-29 17:00:00	28.916
2012-08-29 18:00:00	28.742
2012-08-29 19:00:00	28.568
2012-08-29 20:00:00	28.345
2012-08-29 21:00:00	28.221
2012-08-29 22:00:00	28.171
2012-08-29 23:00:00	28.147
2012-08-30	28.122
2012-08-30 01:00:00	27.998
2012-08-30 02:00:00	27.825
2012-08-30 03:00:00	27.825
2012-08-30 04:00:00	27.875
2012-08-30 05:00:00	27.85
2012-08-30 06:00:00	27.85
2012-08-30 07:00:00	27.875
2012-08-30 08:00:00	27.949
2012-08-30 09:00:00	28.171
2012-08-30 10:00:00	28.444
2012-08-30 11:00:00	28.717
2012-08-30 12:00:00	28.941
2012-08-30 13:00:00	29.115
2012-08-30 14:00:00	29.365
2012-08-30 15:00:00	29.365
2012-08-30 16:00:00	29.115
2012-08-30 17:00:00	28.816
2012-08-30 18:00:00	28.742
2012-08-30 19:00:00	28.692
2012-08-30 20:00:00	28.543
2012-08-30 21:00:00	28.394
2012-08-30 22:00:00	28.345
2012-08-30 23:00:00	28.27
2012-08-31	28.221
2012-08-31 01:00:00	28.072
2012-08-31 02:00:00	27.949
2012-08-31 03:00:00	27.924
2012-08-31 04:00:00	27.875
2012-08-31 05:00:00	27.85
2012-08-31 06:00:00	27.875
2012-08-31 07:00:00	27.875
2012-08-31 08:00:00	27.875
2012-08-31 09:00:00	28.122
2012-08-31 10:00:00	28.419
2012-08-31 11:00:00	28.766
2012-08-31 12:00:00	29.115
2012-08-31 13:00:00	29.464
2012-08-31 14:00:00	29.69
2012-08-31 15:00:00	29.464
2012-08-31 16:00:00	29.215
2012-08-31 17:00:00	29.04
2012-08-31 18:00:00	28.742
2012-08-31 19:00:00	28.518
2012-08-31 20:00:00	28.295
2012-08-31 21:00:00	28.097
2012-08-31 22:00:00	27.974
2012-08-31 23:00:00	27.974
2012-09-01	27.974
2012-09-01 01:00:00	27.949
2012-09-01 02:00:00	27.875
2012-09-01 03:00:00	27.85
2012-09-01 04:00:00	27.875
2012-09-01 05:00:00	27.825
2012-09-01 06:00:00	27.751
2012-09-01 07:00:00	27.628
2012-09-01 08:00:00	27.727
2012-09-01 09:00:00	27.899
2012-09-01 10:00:00	28.122
2012-09-01 11:00:00	28.394
2012-09-01 12:00:00	28.717
2012-09-01 13:00:00	28.841
2012-09-01 14:00:00	29.09
2012-09-01 15:00:00	28.816
2012-09-01 16:00:00	28.742
2012-09-01 17:00:00	28.617
2012-09-01 18:00:00	28.444
2012-09-01 19:00:00	28.27
2012-09-01 20:00:00	28.147
2012-09-01 21:00:00	27.974
2012-09-01 22:00:00	27.85
2012-09-01 23:00:00	27.776
2012-09-02	27.776
2012-09-02 01:00:00	27.727
2012-09-02 02:00:00	27.653
2012-09-02 03:00:00	27.53
2012-09-02 04:00:00	27.456
2012-09-02 05:00:00	27.481
2012-09-02 06:00:00	27.481
2012-09-02 07:00:00	27.431
2012-09-02 08:00:00	27.554
2012-09-02 09:00:00	27.727
2012-09-02 10:00:00	27.825
2012-09-02 11:00:00	28.196
2012-09-02 12:00:00	28.717
2012-09-02 13:00:00	29.115
2012-09-02 14:00:00	29.265
2012-09-02 15:00:00	28.742
2012-09-02 16:00:00	28.27
2012-09-02 17:00:00	28.295
2012-09-02 18:00:00	28.32
2012-09-02 19:00:00	28.196
2012-09-02 20:00:00	27.924
2012-09-02 21:00:00	27.727
2012-09-02 22:00:00	27.628
2012-09-02 23:00:00	27.579
2012-09-03	27.604
2012-09-03 01:00:00	27.628
2012-09-03 02:00:00	27.628
2012-09-03 03:00:00	27.53
2012-09-03 04:00:00	27.431
2012-09-03 05:00:00	27.382
2012-09-03 06:00:00	27.382
2012-09-03 07:00:00	27.358
2012-09-03 08:00:00	27.358
2012-09-03 09:00:00	27.431
2012-09-03 10:00:00	27.653
2012-09-03 11:00:00	27.998
2012-09-03 12:00:00	28.419
2012-09-03 13:00:00	28.419
2012-09-03 14:00:00	28.816
2012-09-03 15:00:00	28.891
2012-09-03 16:00:00	28.941
2012-09-03 17:00:00	28.717
2012-09-03 18:00:00	28.419
2012-09-03 19:00:00	28.147
2012-09-03 20:00:00	27.998
2012-09-03 21:00:00	27.924
2012-09-03 22:00:00	27.776
2012-09-03 23:00:00	27.727
2012-09-04	27.727
2012-09-04 01:00:00	27.677
2012-09-04 02:00:00	27.653
2012-09-04 03:00:00	27.653
2012-09-04 04:00:00	27.653
2012-09-04 05:00:00	27.628
2012-09-04 06:00:00	27.628
2012-09-04 07:00:00	27.628
2012-09-04 08:00:00	27.604
2012-09-04 09:00:00	27.776
2012-09-04 10:00:00	27.924
2012-09-04 11:00:00	28.221
2012-09-04 12:00:00	28.642
2012-09-04 13:00:00	29.115
2012-09-04 14:00:00	29.389
2012-09-04 15:00:00	29.515
2012-09-04 16:00:00	29.365
2012-09-04 17:00:00	29.14
2012-09-04 18:00:00	28.816
2012-09-04 19:00:00	28.419
2012-09-04 20:00:00	28.147
2012-09-04 21:00:00	27.998
2012-09-04 22:00:00	27.924
2012-09-04 23:00:00	27.998
2012-09-05	27.998
2012-09-05 01:00:00	27.924
2012-09-05 02:00:00	27.924
2012-09-05 03:00:00	27.924
2012-09-05 04:00:00	27.924
2012-09-05 05:00:00	27.949
2012-09-05 06:00:00	27.949
2012-09-05 07:00:00	27.974
2012-09-05 08:00:00	27.974
2012-09-05 09:00:00	28.171
2012-09-05 10:00:00	28.543
2012-09-05 11:00:00	28.866
2012-09-05 12:00:00	29.315
2012-09-05 13:00:00	29.715
2012-09-05 14:00:00	29.89
2012-09-05 15:00:00	29.941
2012-09-05 16:00:00	29.74
2012-09-05 17:00:00	29.365
2012-09-05 18:00:00	29.04
2012-09-05 19:00:00	28.717
2012-09-05 20:00:00	28.493
2012-09-05 21:00:00	28.345
2012-09-05 22:00:00	28.27
2012-09-05 23:00:00	28.345
2012-09-06	28.444
2012-09-06 01:00:00	28.419
2012-09-06 02:00:00	28.245
2012-09-06 03:00:00	28.122
2012-09-06 04:00:00	28.147
2012-09-06 05:00:00	28.122
2012-09-06 06:00:00	28.122
2012-09-06 07:00:00	28.122
2012-09-06 08:00:00	28.196
2012-09-06 09:00:00	28.345
2012-09-06 10:00:00	28.518
2012-09-06 11:00:00	28.866
2012-09-06 12:00:00	29.24
2012-09-06 13:00:00	29.59
2012-09-06 14:00:00	29.966
2012-09-06 15:00:00	30.016
2012-09-06 16:00:00	29.916
2012-09-06 17:00:00	29.64
2012-09-06 18:00:00	29.215
2012-09-06 19:00:00	28.891
2012-09-06 20:00:00	28.717
2012-09-06 21:00:00	28.468
2012-09-06 22:00:00	28.345
2012-09-06 23:00:00	28.394
2012-09-07	28.444
2012-09-07 01:00:00	28.444
2012-09-07 02:00:00	28.419
2012-09-07 03:00:00	28.394
2012-09-07 04:00:00	28.345
2012-09-07 05:00:00	28.295
2012-09-07 06:00:00	28.27
2012-09-07 07:00:00	28.221
2012-09-07 08:00:00	28.32
2012-09-07 09:00:00	28.518
2012-09-07 10:00:00	28.766
2012-09-07 11:00:00	28.941
2012-09-07 12:00:00	29.265
2012-09-07 13:00:00	29.49
2012-09-07 14:00:00	29.565
2012-09-07 15:00:00	29.815
2012-09-07 16:00:00	29.715
2012-09-07 17:00:00	29.59
2012-09-07 18:00:00	29.439
2012-09-07 19:00:00	29.065
2012-09-07 20:00:00	28.742
2012-09-07 21:00:00	28.593
2012-09-07 22:00:00	28.543
2012-09-07 23:00:00	28.543
2012-09-08	28.568
2012-09-08 01:00:00	28.568
2012-09-08 02:00:00	28.568
2012-09-08 03:00:00	28.543
2012-09-08 04:00:00	28.518
2012-09-08 05:00:00	28.468
2012-09-08 06:00:00	28.419
2012-09-08 07:00:00	28.369
2012-09-08 08:00:00	28.394
2012-09-08 09:00:00	28.593
2012-09-08 10:00:00	28.866
2012-09-08 11:00:00	29.065
2012-09-08 12:00:00	29.315
2012-09-08 13:00:00	29.765
2012-09-08 14:00:00	30.041
2012-09-08 15:00:00	30.066
2012-09-08 16:00:00	29.941
2012-09-08 17:00:00	29.815
2012-09-08 18:00:00	29.515
2012-09-08 19:00:00	29.015
2012-09-08 20:00:00	28.667
2012-09-08 21:00:00	28.518
2012-09-08 22:00:00	28.543
2012-09-08 23:00:00	28.617
2012-09-09	28.642
2012-09-09 01:00:00	28.617
2012-09-09 02:00:00	28.593
2012-09-09 03:00:00	28.543
2012-09-09 04:00:00	28.468
2012-09-09 05:00:00	28.394
2012-09-09 06:00:00	28.394
2012-09-09 07:00:00	28.369
2012-09-09 08:00:00	28.444
2012-09-09 09:00:00	28.617
2012-09-09 10:00:00	28.866
2012-09-09 11:00:00	29.24
2012-09-09 12:00:00	29.565
2012-09-09 13:00:00	29.765
2012-09-09 14:00:00	30.041
2012-09-09 15:00:00	30.268
2012-09-09 16:00:00	30.318
2012-09-09 17:00:00	30.192
2012-09-09 18:00:00	29.966
2012-09-09 19:00:00	29.515
2012-09-09 20:00:00	29.065
2012-09-09 21:00:00	28.891
2012-09-09 22:00:00	28.916
2012-09-09 23:00:00	28.916
2012-09-10	28.941
2012-09-10 01:00:00	28.916
2012-09-10 02:00:00	28.916
2012-09-10 03:00:00	28.866
2012-09-10 04:00:00	28.816
2012-09-10 05:00:00	28.766
2012-09-10 06:00:00	28.692
2012-09-10 07:00:00	28.617
2012-09-10 08:00:00	28.642
2012-09-10 09:00:00	28.841
2012-09-10 10:00:00	29.115
2012-09-10 11:00:00	29.49
2012-09-10 12:00:00	29.79
2012-09-10 13:00:00	30.041
2012-09-10 14:00:00	30.217
2012-09-10 15:00:00	30.142
2012-09-10 16:00:00	29.966
2012-09-10 17:00:00	29.765
2012-09-10 18:00:00	29.54
2012-09-10 19:00:00	29.19
2012-09-10 20:00:00	28.99
2012-09-10 21:00:00	28.891
2012-09-10 22:00:00	28.841
2012-09-10 23:00:00	28.742
2012-09-11	28.568
2012-09-11 01:00:00	28.617
2012-09-11 02:00:00	28.617
2012-09-11 03:00:00	28.568
2012-09-11 04:00:00	28.518
2012-09-11 05:00:00	28.444
2012-09-11 06:00:00	28.419
2012-09-11 07:00:00	28.419
2012-09-11 08:00:00	28.543
2012-09-11 09:00:00	28.791
2012-09-11 10:00:00	28.965
2012-09-11 11:00:00	29.29
2012-09-11 12:00:00	29.715
2012-09-11 13:00:00	30.041
2012-09-11 14:00:00	29.74
2012-09-11 15:00:00	29.715
2012-09-11 16:00:00	29.79
2012-09-11 17:00:00	29.815
2012-09-11 18:00:00	29.59
2012-09-11 19:00:00	29.315
2012-09-11 20:00:00	29.065
2012-09-11 21:00:00	28.816
2012-09-11 22:00:00	28.717
2012-09-11 23:00:00	28.642
2012-09-12	28.617
2012-09-12 01:00:00	28.568
2012-09-12 02:00:00	28.518
2012-09-12 03:00:00	28.493
2012-09-12 04:00:00	28.468
2012-09-12 05:00:00	28.419
2012-09-12 06:00:00	28.369
2012-09-12 07:00:00	28.369
2012-09-12 08:00:00	28.518
2012-09-12 09:00:00	28.766
2012-09-12 10:00:00	29.065
2012-09-12 11:00:00	29.065
2012-09-12 12:00:00	29.115
2012-09-12 13:00:00	29.365
2012-09-12 14:00:00	29.765
2012-09-12 15:00:00	29.715
2012-09-12 16:00:00	29.69
2012-09-12 17:00:00	29.59
2012-09-12 18:00:00	29.439
2012-09-12 19:00:00	29.215
2012-09-12 20:00:00	29.115
2012-09-12 21:00:00	29.015
2012-09-12 22:00:00	28.816
2012-09-12 23:00:00	28.642
2012-09-13	28.593
2012-09-13 01:00:00	28.568
2012-09-13 02:00:00	28.543
2012-09-13 03:00:00	28.568
2012-09-13 04:00:00	28.593
2012-09-13 05:00:00	28.493
2012-09-13 06:00:00	28.468
2012-09-13 07:00:00	28.468
2012-09-13 08:00:00	28.568
2012-09-13 09:00:00	28.816
2012-09-13 10:00:00	29.14
2012-09-13 11:00:00	29.565
2012-09-13 12:00:00	29.941
2012-09-13 13:00:00	30.243
2012-09-13 14:00:00	30.444
2012-09-13 15:00:00	30.343
2012-09-13 16:00:00	30.117
2012-09-13 17:00:00	29.991
2012-09-13 18:00:00	29.74
2012-09-13 19:00:00	29.389
2012-09-13 20:00:00	29.165
2012-09-13 21:00:00	29.04
2012-09-13 22:00:00	28.99
2012-09-13 23:00:00	28.841
2012-09-14	28.742
2012-09-14 01:00:00	28.667
2012-09-14 02:00:00	28.617
2012-09-14 03:00:00	28.593
2012-09-14 04:00:00	28.543
2012-09-14 05:00:00	28.493
2012-09-14 06:00:00	28.419
2012-09-14 07:00:00	28.419
2012-09-14 08:00:00	28.468
2012-09-14 09:00:00	28.617
2012-09-14 10:00:00	28.866
2012-09-14 11:00:00	28.99
2012-09-14 12:00:00	29.115
2012-09-14 13:00:00	28.965
2012-09-14 14:00:00	28.941
2012-09-14 15:00:00	29.09
2012-09-14 16:00:00	29.165
2012-09-14 17:00:00	29.015
2012-09-14 18:00:00	28.866
2012-09-14 19:00:00	28.742
2012-09-14 20:00:00	28.617
2012-09-14 21:00:00	28.543
2012-09-14 22:00:00	28.493
2012-09-14 23:00:00	28.493
2012-09-15	28.468
2012-09-15 01:00:00	28.468
2012-09-15 02:00:00	28.444
2012-09-15 03:00:00	28.369
2012-09-15 04:00:00	28.369
2012-09-15 05:00:00	28.345
2012-09-15 06:00:00	28.245
2012-09-15 07:00:00	28.196
2012-09-15 08:00:00	28.122
2012-09-15 09:00:00	28.072
2012-09-15 10:00:00	28.221
2012-09-15 11:00:00	28.221
2012-09-15 12:00:00	28.147
2012-09-15 13:00:00	28.147
2012-09-15 14:00:00	28.097
2012-09-15 15:00:00	28.097
2012-09-15 16:00:00	28.171
2012-09-15 17:00:00	28.171
2012-09-15 18:00:00	28.147
2012-09-15 19:00:00	28.023
2012-09-15 20:00:00	27.924
2012-09-15 21:00:00	27.85
2012-09-15 22:00:00	27.825
2012-09-15 23:00:00	27.801
2012-09-16	27.751
2012-09-16 01:00:00	27.727
2012-09-16 02:00:00	27.727
2012-09-16 03:00:00	27.727
2012-09-16 04:00:00	27.727
2012-09-16 05:00:00	27.727
2012-09-16 06:00:00	27.727
2012-09-16 07:00:00	27.702
2012-09-16 08:00:00	27.677
2012-09-16 09:00:00	27.628
2012-09-16 10:00:00	27.579
2012-09-16 11:00:00	27.604
2012-09-16 12:00:00	27.727
2012-09-16 13:00:00	27.899
2012-09-16 14:00:00	28.072
2012-09-16 15:00:00	28.345
2012-09-16 16:00:00	28.568
2012-09-16 17:00:00	28.543
2012-09-16 18:00:00	28.369
2012-09-16 19:00:00	28.122
2012-09-16 20:00:00	27.776
2012-09-16 21:00:00	27.53
2012-09-16 22:00:00	27.456
2012-09-16 23:00:00	27.358
2012-09-17	27.358
2012-09-17 01:00:00	27.259
2012-09-17 02:00:00	27.161
2012-09-17 03:00:00	27.063
2012-09-17 04:00:00	27.014
2012-09-17 05:00:00	26.989
2012-09-17 06:00:00	27.038
2012-09-17 07:00:00	27.063
2012-09-17 08:00:00	27.161
2012-09-17 09:00:00	27.308
2012-09-17 10:00:00	27.604
2012-09-17 11:00:00	27.949
2012-09-17 12:00:00	28.419
2012-09-17 13:00:00	28.791
2012-09-17 14:00:00	29.115
2012-09-17 15:00:00	29.015
2012-09-17 16:00:00	28.692
2012-09-17 17:00:00	28.543
2012-09-17 18:00:00	28.196
2012-09-17 19:00:00	27.85
2012-09-17 20:00:00	27.604
2012-09-17 21:00:00	27.481
2012-09-17 22:00:00	27.407
2012-09-17 23:00:00	27.333
2012-09-18	27.284
2012-09-18 01:00:00	27.235
2012-09-18 02:00:00	27.136
2012-09-18 03:00:00	27.038
2012-09-18 04:00:00	26.989
2012-09-18 05:00:00	26.94
2012-09-18 06:00:00	26.94
2012-09-18 07:00:00	26.916
2012-09-18 08:00:00	26.989
2012-09-18 09:00:00	27.186
2012-09-18 10:00:00	27.53
2012-09-18 11:00:00	27.825
2012-09-18 12:00:00	27.825
2012-09-18 13:00:00	28.27
2012-09-18 14:00:00	28.742
2012-09-18 15:00:00	28.791
2012-09-18 16:00:00	28.667
2012-09-18 17:00:00	28.444
2012-09-18 18:00:00	28.147
2012-09-18 19:00:00	27.751
2012-09-18 20:00:00	27.53
2012-09-18 21:00:00	27.333
2012-09-18 22:00:00	27.235
2012-09-18 23:00:00	27.136
2012-09-19	27.038
2012-09-19 01:00:00	26.965
2012-09-19 02:00:00	26.94
2012-09-19 03:00:00	26.94
2012-09-19 04:00:00	26.818
2012-09-19 05:00:00	26.744
2012-09-19 06:00:00	26.671
2012-09-19 07:00:00	26.744
2012-09-19 08:00:00	26.891
2012-09-19 09:00:00	27.063
2012-09-19 10:00:00	27.333
2012-09-19 11:00:00	27.579
2012-09-19 12:00:00	27.825
2012-09-19 13:00:00	28.171
2012-09-19 14:00:00	28.444
2012-09-19 15:00:00	28.593
2012-09-19 16:00:00	28.568
2012-09-19 17:00:00	28.32
2012-09-19 18:00:00	28.048
2012-09-19 19:00:00	27.751
2012-09-19 20:00:00	27.505
2012-09-19 21:00:00	27.382
2012-09-19 22:00:00	27.382
2012-09-19 23:00:00	27.308
2012-09-20	27.21
2012-09-20 01:00:00	27.161
2012-09-20 02:00:00	27.136
2012-09-20 03:00:00	27.112
2012-09-20 04:00:00	27.087
2012-09-20 05:00:00	27.063
2012-09-20 06:00:00	27.038
2012-09-20 07:00:00	27.063
2012-09-20 08:00:00	27.136
2012-09-20 09:00:00	27.21
2012-09-20 10:00:00	27.358
2012-09-20 11:00:00	27.481
2012-09-20 12:00:00	27.776
2012-09-20 13:00:00	27.727
2012-09-20 14:00:00	27.358
2012-09-20 15:00:00	26.94
2012-09-20 16:00:00	26.744
2012-09-20 17:00:00	26.695
2012-09-20 18:00:00	26.671
2012-09-20 19:00:00	26.695
2012-09-20 20:00:00	26.72
2012-09-20 21:00:00	26.744
2012-09-20 22:00:00	26.793
2012-09-20 23:00:00	26.818
2012-09-21	26.842
2012-09-21 01:00:00	26.842
2012-09-21 02:00:00	26.842
2012-09-21 03:00:00	26.867
2012-09-21 04:00:00	26.867
2012-09-21 05:00:00	26.867
2012-09-21 06:00:00	26.867
2012-09-21 07:00:00	26.891
2012-09-21 08:00:00	26.94
2012-09-21 09:00:00	27.087
2012-09-21 10:00:00	27.333
2012-09-21 11:00:00	27.554
2012-09-21 12:00:00	27.751
2012-09-21 13:00:00	28.023
2012-09-21 14:00:00	28.345
2012-09-21 15:00:00	28.493
2012-09-21 16:00:00	28.345
2012-09-21 17:00:00	28.097
2012-09-21 18:00:00	27.875
2012-09-21 19:00:00	27.702
2012-09-21 20:00:00	27.579
2012-09-21 21:00:00	27.505
2012-09-21 22:00:00	27.431
2012-09-21 23:00:00	27.382
2012-09-22	27.358
2012-09-22 01:00:00	27.333
2012-09-22 02:00:00	27.333
2012-09-22 03:00:00	27.333
2012-09-22 04:00:00	27.284
2012-09-22 05:00:00	27.284
2012-09-22 06:00:00	27.284
2012-09-22 07:00:00	27.284
2012-09-22 08:00:00	27.308
2012-09-22 09:00:00	27.505
2012-09-22 10:00:00	27.628
2012-09-22 11:00:00	27.85
2012-09-22 12:00:00	27.998
2012-09-22 13:00:00	28.245
2012-09-22 14:00:00	28.493
2012-09-22 15:00:00	28.593
2012-09-22 16:00:00	28.593
2012-09-22 17:00:00	28.444
2012-09-22 18:00:00	28.27
2012-09-22 19:00:00	28.097
2012-09-22 20:00:00	27.998
2012-09-22 21:00:00	27.924
2012-09-22 22:00:00	27.825
2012-09-22 23:00:00	27.751
2012-09-23	27.677
2012-09-23 01:00:00	27.628
2012-09-23 02:00:00	27.604
2012-09-23 03:00:00	27.579
2012-09-23 04:00:00	27.554
2012-09-23 05:00:00	27.53
2012-09-23 06:00:00	27.554
2012-09-23 07:00:00	27.481
2012-09-23 08:00:00	27.481
2012-09-23 09:00:00	27.628
2012-09-23 10:00:00	27.875
2012-09-23 11:00:00	28.221
2012-09-23 12:00:00	28.543
2012-09-23 13:00:00	28.742
2012-09-23 14:00:00	28.617
2012-09-23 15:00:00	28.419
2012-09-23 16:00:00	28.345
2012-09-23 17:00:00	28.122
2012-09-23 18:00:00	27.899
2012-09-23 19:00:00	27.776
2012-09-23 20:00:00	27.677
2012-09-23 21:00:00	27.579
2012-09-23 22:00:00	27.505
2012-09-23 23:00:00	27.481
2012-09-24	27.456
2012-09-24 01:00:00	27.431
2012-09-24 02:00:00	27.382
2012-09-24 03:00:00	27.358
2012-09-24 04:00:00	27.259
2012-09-24 05:00:00	27.186
2012-09-24 06:00:00	27.136
2012-09-24 07:00:00	27.087
2012-09-24 08:00:00	27.063
2012-09-24 09:00:00	27.136
2012-09-24 10:00:00	27.235
2012-09-24 11:00:00	27.382
2012-09-24 12:00:00	27.53
2012-09-24 13:00:00	27.604
2012-09-24 14:00:00	27.727
2012-09-24 15:00:00	27.751
2012-09-24 16:00:00	27.604
2012-09-24 17:00:00	27.456
2012-09-24 18:00:00	27.284
2012-09-24 19:00:00	27.161
2012-09-24 20:00:00	27.063
2012-09-24 21:00:00	27.014
2012-09-24 22:00:00	26.965
2012-09-24 23:00:00	26.94
2012-09-25	26.891
2012-09-25 01:00:00	26.842
2012-09-25 02:00:00	26.793
2012-09-25 03:00:00	26.72
2012-09-25 04:00:00	26.646
2012-09-25 05:00:00	26.622
2012-09-25 06:00:00	26.598
2012-09-25 07:00:00	26.573
2012-09-25 08:00:00	26.598
2012-09-25 09:00:00	26.695
2012-09-25 10:00:00	26.94
2012-09-25 11:00:00	27.284
2012-09-25 12:00:00	27.677
2012-09-25 13:00:00	27.974
2012-09-25 14:00:00	28.171
2012-09-25 15:00:00	28.196
2012-09-25 16:00:00	27.899
2012-09-25 17:00:00	27.751
2012-09-25 18:00:00	27.579
2012-09-25 19:00:00	27.431
2012-09-25 20:00:00	27.284
2012-09-25 21:00:00	27.136
2012-09-25 22:00:00	27.038
2012-09-25 23:00:00	26.989
2012-09-26	26.965
2012-09-26 01:00:00	26.891
2012-09-26 02:00:00	26.842
2012-09-26 03:00:00	26.818
2012-09-26 04:00:00	26.818
2012-09-26 05:00:00	26.793
2012-09-26 06:00:00	26.793
2012-09-26 07:00:00	26.818
2012-09-26 08:00:00	26.842
2012-09-26 09:00:00	26.916
2012-09-26 10:00:00	27.087
2012-09-26 11:00:00	27.382
2012-09-26 12:00:00	27.727
2012-09-26 13:00:00	27.974
2012-09-26 14:00:00	28.196
2012-09-26 15:00:00	28.147
2012-09-26 16:00:00	28.097
2012-09-26 17:00:00	27.85
2012-09-26 18:00:00	27.579
2012-09-26 19:00:00	27.407
2012-09-26 20:00:00	27.333
2012-09-26 21:00:00	27.235
2012-09-26 22:00:00	27.136
2012-09-26 23:00:00	27.063
2012-09-27	26.989
2012-09-27 01:00:00	26.94
2012-09-27 02:00:00	26.891
2012-09-27 03:00:00	26.842
2012-09-27 04:00:00	26.793
2012-09-27 05:00:00	26.769
2012-09-27 06:00:00	26.842
2012-09-27 07:00:00	26.965
2012-09-27 08:00:00	27.112
2012-09-27 09:00:00	27.235
2012-09-27 10:00:00	27.382
2012-09-27 11:00:00	27.53
2012-09-27 12:00:00	27.825
2012-09-27 13:00:00	28.147
2012-09-27 14:00:00	28.295
2012-09-27 15:00:00	28.147
2012-09-27 16:00:00	28.122
2012-09-27 17:00:00	27.998
2012-09-27 18:00:00	27.85
2012-09-27 19:00:00	27.628
2012-09-27 20:00:00	27.505
2012-09-27 21:00:00	27.431
2012-09-27 22:00:00	27.358
2012-09-27 23:00:00	27.284
2012-09-28	27.259
2012-09-28 01:00:00	27.235
2012-09-28 02:00:00	27.21
2012-09-28 03:00:00	27.161
2012-09-28 04:00:00	27.136
2012-09-28 05:00:00	27.136
2012-09-28 06:00:00	27.112
2012-09-28 07:00:00	27.112
2012-09-28 08:00:00	27.161
2012-09-28 09:00:00	27.333
2012-09-28 10:00:00	27.505
2012-09-28 11:00:00	27.727
2012-09-28 12:00:00	27.776
2012-09-28 13:00:00	27.825
2012-09-28 14:00:00	27.776
2012-09-28 15:00:00	27.776
2012-09-28 16:00:00	27.751
2012-09-28 17:00:00	27.653
2012-09-28 18:00:00	27.505
2012-09-28 19:00:00	27.407
2012-09-28 20:00:00	27.431
2012-09-28 21:00:00	27.505
2012-09-28 22:00:00	27.505
2012-09-28 23:00:00	27.456
2012-09-29	27.431
2012-09-29 01:00:00	27.358
2012-09-29 02:00:00	27.308
2012-09-29 03:00:00	27.235
2012-09-29 04:00:00	27.186
2012-09-29 05:00:00	27.136
2012-09-29 06:00:00	27.136
2012-09-29 07:00:00	27.087
2012-09-29 08:00:00	27.112
2012-09-29 09:00:00	27.112
2012-09-29 10:00:00	27.259
2012-09-29 11:00:00	27.481
2012-09-29 12:00:00	27.653
2012-09-29 13:00:00	27.628
2012-09-29 14:00:00	27.53
2012-09-29 15:00:00	27.431
2012-09-29 16:00:00	27.456
2012-09-29 17:00:00	27.456
2012-09-29 18:00:00	27.407
2012-09-29 19:00:00	27.235
2012-09-29 20:00:00	27.038
2012-09-29 21:00:00	26.916
2012-09-29 22:00:00	26.793
2012-09-29 23:00:00	26.646
2012-09-30	26.256
2012-09-30 01:00:00	26.353
2012-09-30 02:00:00	26.378
2012-09-30 03:00:00	26.329
2012-09-30 04:00:00	26.256
2012-09-30 05:00:00	26.207
2012-09-30 06:00:00	26.182
2012-09-30 07:00:00	26.134
2012-09-30 08:00:00	26.134
2012-09-30 09:00:00	26.207
2012-09-30 10:00:00	26.402
2012-09-30 11:00:00	26.671
2012-09-30 12:00:00	26.867
2012-09-30 13:00:00	26.989
2012-09-30 14:00:00	27.112
2012-09-30 15:00:00	27.161
2012-09-30 16:00:00	26.965
2012-09-30 17:00:00	26.598
2012-09-30 18:00:00	26.28
2012-09-30 19:00:00	26.036
2012-09-30 20:00:00	25.914
2012-09-30 21:00:00	25.841
2012-09-30 22:00:00	25.768
2012-09-30 23:00:00	25.695
2012-10-01	25.695
2012-10-01 01:00:00	25.647
2012-10-01 02:00:00	25.574
2012-10-01 03:00:00	25.525
2012-10-01 04:00:00	25.501
2012-10-01 05:00:00	25.453
2012-10-01 06:00:00	25.428
2012-10-01 07:00:00	25.477
2012-10-01 08:00:00	25.55
2012-10-01 09:00:00	25.623
2012-10-01 10:00:00	25.963
2012-10-01 11:00:00	26.304
2012-10-01 12:00:00	26.573
2012-10-01 13:00:00	26.818
2012-10-01 14:00:00	26.916
2012-10-01 15:00:00	26.891
2012-10-01 16:00:00	26.867
2012-10-01 17:00:00	26.598
2012-10-01 18:00:00	26.28
2012-10-01 19:00:00	25.987
2012-10-01 20:00:00	25.89
2012-10-01 21:00:00	25.866
2012-10-01 22:00:00	25.817
2012-10-01 23:00:00	25.744
2012-10-02	25.671
2012-10-02 01:00:00	25.598
2012-10-02 02:00:00	25.525
2012-10-02 03:00:00	25.477
2012-10-02 04:00:00	25.453
2012-10-02 05:00:00	25.38
2012-10-02 06:00:00	25.38
2012-10-02 07:00:00	25.355
2012-10-02 08:00:00	25.404
2012-10-02 09:00:00	25.525
2012-10-02 10:00:00	25.695
2012-10-02 11:00:00	26.109
2012-10-02 12:00:00	26.353
2012-10-02 13:00:00	26.622
2012-10-02 14:00:00	26.769
2012-10-02 15:00:00	26.72
2012-10-02 16:00:00	26.598
2012-10-02 17:00:00	26.378
2012-10-02 18:00:00	26.109
2012-10-02 19:00:00	25.89
2012-10-02 20:00:00	25.72
2012-10-02 21:00:00	25.647
2012-10-02 22:00:00	25.623
2012-10-02 23:00:00	25.598
2012-10-03	25.55
2012-10-03 01:00:00	25.55
2012-10-03 02:00:00	25.501
2012-10-03 03:00:00	25.428
2012-10-03 04:00:00	25.331
2012-10-03 05:00:00	25.258
2012-10-03 06:00:00	25.21
2012-10-03 07:00:00	25.258
2012-10-03 08:00:00	25.331
2012-10-03 09:00:00	25.453
2012-10-03 10:00:00	25.647
2012-10-03 11:00:00	25.939
2012-10-03 12:00:00	26.231
2012-10-03 13:00:00	26.304
2012-10-03 14:00:00	26.5
2012-10-03 15:00:00	26.524
2012-10-03 16:00:00	26.402
2012-10-03 17:00:00	26.109
2012-10-03 18:00:00	25.866
2012-10-03 19:00:00	25.671
2012-10-03 20:00:00	25.598
2012-10-03 21:00:00	25.525
2012-10-03 22:00:00	25.477
2012-10-03 23:00:00	25.428
2012-10-04	25.355
2012-10-04 01:00:00	25.283
2012-10-04 02:00:00	25.258
2012-10-04 03:00:00	25.258
2012-10-04 04:00:00	25.234
2012-10-04 05:00:00	25.186
2012-10-04 06:00:00	25.137
2012-10-04 07:00:00	25.089
2012-10-04 08:00:00	25.21
2012-10-04 09:00:00	25.38
2012-10-04 10:00:00	25.598
2012-10-04 11:00:00	25.89
2012-10-04 12:00:00	25.987
2012-10-04 13:00:00	26.207
2012-10-04 14:00:00	26.28
2012-10-04 15:00:00	26.426
2012-10-04 16:00:00	26.402
2012-10-04 17:00:00	26.256
2012-10-04 18:00:00	25.963
2012-10-04 19:00:00	25.744
2012-10-04 20:00:00	25.598
2012-10-04 21:00:00	25.501
2012-10-04 22:00:00	25.38
2012-10-04 23:00:00	25.307
2012-10-05	25.307
2012-10-05 01:00:00	25.258
2012-10-05 02:00:00	25.234
2012-10-05 03:00:00	25.21
2012-10-05 04:00:00	25.162
2012-10-05 05:00:00	25.186
2012-10-05 06:00:00	25.186
2012-10-05 07:00:00	25.162
2012-10-05 08:00:00	25.21
2012-10-05 09:00:00	25.404
2012-10-05 10:00:00	25.623
2012-10-05 11:00:00	25.89
2012-10-05 12:00:00	26.134
2012-10-05 13:00:00	26.353
2012-10-05 14:00:00	26.5
2012-10-05 15:00:00	26.5
2012-10-05 16:00:00	26.426
2012-10-05 17:00:00	26.304
2012-10-05 18:00:00	26.109
2012-10-05 19:00:00	25.914
2012-10-05 20:00:00	25.768
2012-10-05 21:00:00	25.695
2012-10-05 22:00:00	25.647
2012-10-05 23:00:00	25.55
2012-10-06	25.477
2012-10-06 01:00:00	25.453
2012-10-06 02:00:00	25.453
2012-10-06 03:00:00	25.404
2012-10-06 04:00:00	25.38
2012-10-06 05:00:00	25.331
2012-10-06 06:00:00	25.331
2012-10-06 07:00:00	25.307
2012-10-06 08:00:00	25.355
2012-10-06 09:00:00	25.525
2012-10-06 10:00:00	25.817
2012-10-06 11:00:00	26.109
2012-10-06 12:00:00	26.329
2012-10-06 13:00:00	26.549
2012-10-06 14:00:00	26.72
2012-10-06 15:00:00	26.744
2012-10-06 16:00:00	26.598
2012-10-06 17:00:00	26.353
2012-10-06 18:00:00	26.109
2012-10-06 19:00:00	25.914
2012-10-06 20:00:00	25.793
2012-10-06 21:00:00	25.695
2012-10-06 22:00:00	25.598
2012-10-06 23:00:00	25.525
2012-10-07	25.501
2012-10-07 01:00:00	25.453
2012-10-07 02:00:00	25.453
2012-10-07 03:00:00	25.428
2012-10-07 04:00:00	25.38
2012-10-07 05:00:00	25.355
2012-10-07 06:00:00	25.307
2012-10-07 07:00:00	25.307
2012-10-07 08:00:00	25.38
2012-10-07 09:00:00	25.525
2012-10-07 10:00:00	25.768
2012-10-07 11:00:00	26.012
2012-10-07 12:00:00	26.231
2012-10-07 13:00:00	26.378
2012-10-07 14:00:00	26.475
2012-10-07 15:00:00	26.475
2012-10-07 16:00:00	26.353
2012-10-07 17:00:00	26.109
2012-10-07 18:00:00	25.89
2012-10-07 19:00:00	25.744
2012-10-07 20:00:00	25.695
2012-10-07 21:00:00	25.695
2012-10-07 22:00:00	25.623
2012-10-07 23:00:00	25.525
2012-10-08	25.55
2012-10-08 01:00:00	25.598
2012-10-08 02:00:00	25.623
2012-10-08 03:00:00	25.525
2012-10-08 04:00:00	25.501
2012-10-08 05:00:00	25.477
2012-10-08 06:00:00	25.453
2012-10-08 07:00:00	25.477
2012-10-08 08:00:00	25.55
2012-10-08 09:00:00	25.72
2012-10-08 10:00:00	25.841
2012-10-08 11:00:00	26.158
2012-10-08 12:00:00	26.451
2012-10-08 13:00:00	26.695
2012-10-08 14:00:00	26.818
2012-10-08 15:00:00	26.769
2012-10-08 16:00:00	26.646
2012-10-08 17:00:00	26.426
2012-10-08 18:00:00	26.231
2012-10-08 19:00:00	26.085
2012-10-08 20:00:00	25.987
2012-10-08 21:00:00	25.963
2012-10-08 22:00:00	25.939
2012-10-08 23:00:00	25.866
2012-10-09	25.793
2012-10-09 01:00:00	25.695
2012-10-09 02:00:00	25.647
2012-10-09 03:00:00	25.598
2012-10-09 04:00:00	25.574
2012-10-09 05:00:00	25.574
2012-10-09 06:00:00	25.55
[truncated: 1,265 more rows]

## Sheet: 2013
Date&Time	Temperature
2013-08-05 15:00:00	30.016
2013-08-05 16:00:00	29.916
2013-08-05 17:00:00	29.966
2013-08-05 18:00:00	29.941
2013-08-05 19:00:00	29.89
2013-08-05 20:00:00	29.765
2013-08-05 21:00:00	29.59
2013-08-05 22:00:00	29.49
2013-08-05 23:00:00	29.515
2013-08-06	29.464
2013-08-06 01:00:00	29.439
2013-08-06 02:00:00	29.365
2013-08-06 03:00:00	29.265
2013-08-06 04:00:00	29.19
2013-08-06 05:00:00	29.14
2013-08-06 06:00:00	29.115
2013-08-06 07:00:00	29.09
2013-08-06 08:00:00	29.165
2013-08-06 09:00:00	29.29
2013-08-06 10:00:00	29.464
2013-08-06 11:00:00	29.64
2013-08-06 12:00:00	29.84
2013-08-06 13:00:00	30.016
2013-08-06 14:00:00	30.293
2013-08-06 15:00:00	30.217
2013-08-06 16:00:00	29.991
2013-08-06 17:00:00	29.865
2013-08-06 18:00:00	29.941
2013-08-06 19:00:00	29.941
2013-08-06 20:00:00	29.74
2013-08-06 21:00:00	29.54
2013-08-06 22:00:00	29.414
2013-08-06 23:00:00	29.414
2013-08-07	29.389
2013-08-07 01:00:00	29.365
2013-08-07 02:00:00	29.265
2013-08-07 03:00:00	29.215
2013-08-07 04:00:00	29.14
2013-08-07 05:00:00	29.09
2013-08-07 06:00:00	29.065
2013-08-07 07:00:00	29.09
2013-08-07 08:00:00	29.19
2013-08-07 09:00:00	29.315
2013-08-07 10:00:00	29.414
2013-08-07 11:00:00	29.54
2013-08-07 12:00:00	29.69
2013-08-07 13:00:00	29.865
2013-08-07 14:00:00	30.117
2013-08-07 15:00:00	30.217
2013-08-07 16:00:00	30.268
2013-08-07 17:00:00	30.066
2013-08-07 18:00:00	29.765
2013-08-07 19:00:00	29.665
2013-08-07 20:00:00	29.615
2013-08-07 21:00:00	29.515
2013-08-07 22:00:00	29.414
2013-08-07 23:00:00	29.34
2013-08-08	29.265
2013-08-08 01:00:00	29.24
2013-08-08 02:00:00	29.19
2013-08-08 03:00:00	29.115
2013-08-08 04:00:00	29.065
2013-08-08 05:00:00	28.965
2013-08-08 06:00:00	28.941
2013-08-08 07:00:00	28.965
2013-08-08 08:00:00	29.14
2013-08-08 09:00:00	29.315
2013-08-08 10:00:00	29.515
2013-08-08 11:00:00	29.665
2013-08-08 12:00:00	29.79
2013-08-08 13:00:00	29.941
2013-08-08 14:00:00	30.142
2013-08-08 15:00:00	30.243
2013-08-08 16:00:00	30.318
2013-08-08 17:00:00	30.117
2013-08-08 18:00:00	29.79
2013-08-08 19:00:00	29.464
2013-08-08 20:00:00	29.54
2013-08-08 21:00:00	29.464
2013-08-08 22:00:00	29.265
2013-08-08 23:00:00	29.09
2013-08-09	29.015
2013-08-09 01:00:00	29.015
2013-08-09 02:00:00	29.015
2013-08-09 03:00:00	28.965
2013-08-09 04:00:00	28.916
2013-08-09 05:00:00	28.841
2013-08-09 06:00:00	28.766
2013-08-09 07:00:00	28.841
2013-08-09 08:00:00	28.99
2013-08-09 09:00:00	29.215
2013-08-09 10:00:00	29.439
2013-08-09 11:00:00	29.615
2013-08-09 12:00:00	29.79
2013-08-09 13:00:00	30.016
2013-08-09 14:00:00	30.243
2013-08-09 15:00:00	30.495
2013-08-09 16:00:00	30.52
2013-08-09 17:00:00	30.142
2013-08-09 18:00:00	29.84
2013-08-09 19:00:00	29.54
2013-08-09 20:00:00	29.464
2013-08-09 21:00:00	29.24
2013-08-09 22:00:00	28.99
2013-08-09 23:00:00	28.791
2013-08-10	28.692
2013-08-10 01:00:00	28.642
2013-08-10 02:00:00	28.617
2013-08-10 03:00:00	28.617
2013-08-10 04:00:00	28.642
2013-08-10 05:00:00	28.593
2013-08-10 06:00:00	28.568
2013-08-10 07:00:00	28.593
2013-08-10 08:00:00	28.791
2013-08-10 09:00:00	29.065
2013-08-10 10:00:00	29.414
2013-08-10 11:00:00	29.69
2013-08-10 12:00:00	29.815
2013-08-10 13:00:00	29.991
2013-08-10 14:00:00	30.041
2013-08-10 15:00:00	30.091
2013-08-10 16:00:00	30.243
2013-08-10 17:00:00	30.142
2013-08-10 18:00:00	29.865
2013-08-10 19:00:00	29.54
2013-08-10 20:00:00	29.34
2013-08-10 21:00:00	29.34
2013-08-10 22:00:00	29.19
2013-08-10 23:00:00	28.99
2013-08-11	28.816
2013-08-11 01:00:00	28.791
2013-08-11 02:00:00	28.816
2013-08-11 03:00:00	28.916
2013-08-11 04:00:00	29.015
2013-08-11 05:00:00	29.04
2013-08-11 06:00:00	28.965
2013-08-11 07:00:00	28.791
2013-08-11 08:00:00	28.866
2013-08-11 09:00:00	29.215
2013-08-11 10:00:00	29.565
2013-08-11 11:00:00	29.79
2013-08-11 12:00:00	29.74
2013-08-11 13:00:00	29.64
2013-08-11 14:00:00	29.69
2013-08-11 15:00:00	29.765
2013-08-11 16:00:00	29.765
2013-08-11 17:00:00	29.865
2013-08-11 18:00:00	29.765
2013-08-11 19:00:00	29.464
2013-08-11 20:00:00	29.14
2013-08-11 21:00:00	29.04
2013-08-11 22:00:00	29.065
2013-08-11 23:00:00	28.99
2013-08-12	28.841
2013-08-12 01:00:00	28.766
2013-08-12 02:00:00	28.791
2013-08-12 03:00:00	28.766
2013-08-12 04:00:00	28.742
2013-08-12 05:00:00	28.766
2013-08-12 06:00:00	28.742
2013-08-12 07:00:00	28.742
2013-08-12 08:00:00	28.816
2013-08-12 09:00:00	29.015
2013-08-12 10:00:00	29.24
2013-08-12 11:00:00	29.54
2013-08-12 12:00:00	29.715
2013-08-12 13:00:00	29.84
2013-08-12 14:00:00	29.941
2013-08-12 15:00:00	30.142
2013-08-12 16:00:00	30.167
2013-08-12 17:00:00	30.041
2013-08-12 18:00:00	29.765
2013-08-12 19:00:00	29.464
2013-08-12 20:00:00	29.215
2013-08-12 21:00:00	29.015
2013-08-12 22:00:00	29.04
2013-08-12 23:00:00	29.065
2013-08-13	29.065
2013-08-13 01:00:00	29.04
2013-08-13 02:00:00	28.99
2013-08-13 03:00:00	28.916
2013-08-13 04:00:00	28.891
2013-08-13 05:00:00	28.866
2013-08-13 06:00:00	28.816
2013-08-13 07:00:00	28.766
2013-08-13 08:00:00	28.816
2013-08-13 09:00:00	29.015
2013-08-13 10:00:00	29.24
2013-08-13 11:00:00	29.464
2013-08-13 12:00:00	29.665
2013-08-13 13:00:00	29.815
2013-08-13 14:00:00	29.916
2013-08-13 15:00:00	29.941
2013-08-13 16:00:00	30.016
2013-08-13 17:00:00	30.041
2013-08-13 18:00:00	29.966
2013-08-13 19:00:00	29.74
2013-08-13 20:00:00	29.34
2013-08-13 21:00:00	29.09
2013-08-13 22:00:00	28.941
2013-08-13 23:00:00	29.04
2013-08-14	29.265
2013-08-14 01:00:00	29.414
2013-08-14 02:00:00	29.464
2013-08-14 03:00:00	29.439
2013-08-14 04:00:00	29.365
2013-08-14 05:00:00	29.115
2013-08-14 06:00:00	28.941
2013-08-14 07:00:00	28.916
2013-08-14 08:00:00	29.015
2013-08-14 09:00:00	29.215
2013-08-14 10:00:00	29.464
2013-08-14 11:00:00	29.59
2013-08-14 12:00:00	29.865
2013-08-14 13:00:00	29.941
2013-08-14 14:00:00	30.091
2013-08-14 15:00:00	30.142
2013-08-14 16:00:00	30.066
2013-08-14 17:00:00	29.966
2013-08-14 18:00:00	29.79
2013-08-14 19:00:00	29.49
2013-08-14 20:00:00	29.19
2013-08-14 21:00:00	29.015
2013-08-14 22:00:00	28.941
2013-08-14 23:00:00	28.891
2013-08-15	28.941
2013-08-15 01:00:00	28.965
2013-08-15 02:00:00	29.015
2013-08-15 03:00:00	29.015
2013-08-15 04:00:00	28.99
2013-08-15 05:00:00	28.965
2013-08-15 06:00:00	28.965
2013-08-15 07:00:00	28.99
2013-08-15 08:00:00	29.065
2013-08-15 09:00:00	29.19
2013-08-15 10:00:00	29.389
2013-08-15 11:00:00	29.665
2013-08-15 12:00:00	29.966
2013-08-15 13:00:00	29.966
2013-08-15 14:00:00	30.066
2013-08-15 15:00:00	30.117
2013-08-15 16:00:00	29.79
2013-08-15 17:00:00	29.69
2013-08-15 18:00:00	29.64
2013-08-15 19:00:00	29.565
2013-08-15 20:00:00	29.365
2013-08-15 21:00:00	29.215
2013-08-15 22:00:00	29.24
2013-08-15 23:00:00	29.215
2013-08-16	29.24
2013-08-16 01:00:00	29.29
2013-08-16 02:00:00	29.389
2013-08-16 03:00:00	29.54
2013-08-16 04:00:00	29.615
2013-08-16 05:00:00	29.615
2013-08-16 06:00:00	29.665
2013-08-16 07:00:00	29.69
2013-08-16 08:00:00	29.64
2013-08-16 09:00:00	29.64
2013-08-16 10:00:00	29.565
2013-08-16 11:00:00	29.615
2013-08-16 12:00:00	29.74
2013-08-16 13:00:00	29.79
2013-08-16 14:00:00	29.665
2013-08-16 15:00:00	29.54
2013-08-16 16:00:00	29.439
2013-08-16 17:00:00	29.414
2013-08-16 18:00:00	29.49
2013-08-16 19:00:00	29.54
2013-08-16 20:00:00	29.34
2013-08-16 21:00:00	29.115
2013-08-16 22:00:00	29.09
2013-08-16 23:00:00	29.14
2013-08-17	29.165
2013-08-17 01:00:00	29.115
2013-08-17 02:00:00	29.19
2013-08-17 03:00:00	29.265
2013-08-17 04:00:00	29.365
2013-08-17 05:00:00	29.414
2013-08-17 06:00:00	29.464
2013-08-17 07:00:00	29.49
2013-08-17 08:00:00	29.565
2013-08-17 09:00:00	29.54
2013-08-17 10:00:00	29.64
2013-08-17 11:00:00	29.765
2013-08-17 12:00:00	29.865
2013-08-17 13:00:00	29.865
2013-08-17 14:00:00	29.79
2013-08-17 15:00:00	29.79
2013-08-17 16:00:00	29.69
2013-08-17 17:00:00	29.715
2013-08-17 18:00:00	29.615
2013-08-17 19:00:00	29.464
2013-08-17 20:00:00	29.439
2013-08-17 21:00:00	29.464
2013-08-17 22:00:00	29.464
2013-08-17 23:00:00	29.389
2013-08-18	29.24
2013-08-18 01:00:00	29.14
2013-08-18 02:00:00	29.165
2013-08-18 03:00:00	29.215
2013-08-18 04:00:00	29.215
2013-08-18 05:00:00	29.24
2013-08-18 06:00:00	29.265
2013-08-18 07:00:00	29.34
2013-08-18 08:00:00	29.515
2013-08-18 09:00:00	29.64
2013-08-18 10:00:00	29.916
2013-08-18 11:00:00	30.167
2013-08-18 12:00:00	30.343
2013-08-18 13:00:00	30.52
2013-08-18 14:00:00	30.545
2013-08-18 15:00:00	30.571
2013-08-18 16:00:00	30.596
2013-08-18 17:00:00	30.849
2013-08-18 18:00:00	30.925
2013-08-18 19:00:00	30.748
2013-08-18 20:00:00	30.394
2013-08-18 21:00:00	30.243
2013-08-18 22:00:00	30.217
2013-08-18 23:00:00	29.991
2013-08-19	29.74
2013-08-19 01:00:00	29.59
2013-08-19 02:00:00	29.54
2013-08-19 03:00:00	29.515
2013-08-19 04:00:00	29.615
2013-08-19 05:00:00	29.74
2013-08-19 06:00:00	29.69
2013-08-19 07:00:00	29.59
2013-08-19 08:00:00	29.59
2013-08-19 09:00:00	29.69
2013-08-19 10:00:00	29.765
2013-08-19 11:00:00	29.765
2013-08-19 12:00:00	29.79
2013-08-19 13:00:00	29.916
2013-08-19 14:00:00	29.966
2013-08-19 15:00:00	29.991
2013-08-19 16:00:00	29.916
2013-08-19 17:00:00	29.84
2013-08-19 18:00:00	29.79
2013-08-19 19:00:00	29.69
2013-08-19 20:00:00	29.59
2013-08-19 21:00:00	29.389
2013-08-19 22:00:00	29.29
2013-08-19 23:00:00	29.315
2013-08-20	29.34
2013-08-20 01:00:00	29.34
2013-08-20 02:00:00	29.265
2013-08-20 03:00:00	29.115
2013-08-20 04:00:00	29.015
2013-08-20 05:00:00	29.015
2013-08-20 06:00:00	29.065
2013-08-20 07:00:00	29.165
2013-08-20 08:00:00	29.29
2013-08-20 09:00:00	29.315
2013-08-20 10:00:00	29.365
2013-08-20 11:00:00	29.315
2013-08-20 12:00:00	29.34
2013-08-20 13:00:00	29.49
2013-08-20 14:00:00	29.665
2013-08-20 15:00:00	29.715
2013-08-20 16:00:00	29.59
2013-08-20 17:00:00	29.464
2013-08-20 18:00:00	29.365
2013-08-20 19:00:00	29.265
2013-08-20 20:00:00	29.09
2013-08-20 21:00:00	28.99
2013-08-20 22:00:00	28.891
2013-08-20 23:00:00	28.891
2013-08-21	28.866
2013-08-21 01:00:00	28.791
2013-08-21 02:00:00	28.742
2013-08-21 03:00:00	28.692
2013-08-21 04:00:00	28.642
2013-08-21 05:00:00	28.617
2013-08-21 06:00:00	28.593
2013-08-21 07:00:00	28.667
2013-08-21 08:00:00	28.742
2013-08-21 09:00:00	28.791
2013-08-21 10:00:00	28.791
2013-08-21 11:00:00	28.866
2013-08-21 12:00:00	29.065
2013-08-21 13:00:00	29.165
2013-08-21 14:00:00	29.24
2013-08-21 15:00:00	29.29
2013-08-21 16:00:00	29.265
2013-08-21 17:00:00	29.215
2013-08-21 18:00:00	29.165
2013-08-21 19:00:00	29.065
2013-08-21 20:00:00	29.015
2013-08-21 21:00:00	29.015
2013-08-21 22:00:00	29.015
2013-08-21 23:00:00	28.99
2013-08-22	28.965
2013-08-22 01:00:00	28.941
2013-08-22 02:00:00	28.916
2013-08-22 03:00:00	28.916
2013-08-22 04:00:00	28.891
2013-08-22 05:00:00	28.891
2013-08-22 06:00:00	28.891
2013-08-22 07:00:00	28.891
2013-08-22 08:00:00	28.941
2013-08-22 09:00:00	29.04
2013-08-22 10:00:00	29.165
2013-08-22 11:00:00	29.24
2013-08-22 12:00:00	29.24
2013-08-22 13:00:00	29.34
2013-08-22 14:00:00	29.439
2013-08-22 15:00:00	29.464
2013-08-22 16:00:00	29.414
2013-08-22 17:00:00	29.29
2013-08-22 18:00:00	29.115
2013-08-22 19:00:00	28.99
2013-08-22 20:00:00	28.891
2013-08-22 21:00:00	28.766
2013-08-22 22:00:00	28.692
2013-08-22 23:00:00	28.593
2013-08-23	28.543
2013-08-23 01:00:00	28.468
2013-08-23 02:00:00	28.369
2013-08-23 03:00:00	28.345
2013-08-23 04:00:00	28.32
2013-08-23 05:00:00	28.27
2013-08-23 06:00:00	28.245
2013-08-23 07:00:00	28.245
2013-08-23 08:00:00	28.32
2013-08-23 09:00:00	28.419
2013-08-23 10:00:00	28.667
2013-08-23 11:00:00	28.841
2013-08-23 12:00:00	28.99
2013-08-23 13:00:00	29.14
2013-08-23 14:00:00	29.365
2013-08-23 15:00:00	29.439
2013-08-23 16:00:00	29.439
2013-08-23 17:00:00	29.389
2013-08-23 18:00:00	29.09
2013-08-23 19:00:00	28.916
2013-08-23 20:00:00	28.916
2013-08-23 21:00:00	28.816
2013-08-23 22:00:00	28.642
2013-08-23 23:00:00	28.419
2013-08-24	28.196
2013-08-24 01:00:00	28.023
2013-08-24 02:00:00	27.998
2013-08-24 03:00:00	27.998
2013-08-24 04:00:00	27.924
2013-08-24 05:00:00	27.875
2013-08-24 06:00:00	27.924
2013-08-24 07:00:00	27.924
2013-08-24 08:00:00	27.974
2013-08-24 09:00:00	28.097
2013-08-24 10:00:00	28.32
2013-08-24 11:00:00	28.568
2013-08-24 12:00:00	28.791
2013-08-24 13:00:00	29.065
2013-08-24 14:00:00	29.19
2013-08-24 15:00:00	29.165
2013-08-24 16:00:00	29.14
2013-08-24 17:00:00	29.04
2013-08-24 18:00:00	28.841
2013-08-24 19:00:00	28.642
2013-08-24 20:00:00	28.444
2013-08-24 21:00:00	28.32
2013-08-24 22:00:00	28.32
2013-08-24 23:00:00	28.369
2013-08-25	28.221
2013-08-25 01:00:00	28.122
2013-08-25 02:00:00	28.048
2013-08-25 03:00:00	27.998
2013-08-25 04:00:00	27.949
2013-08-25 05:00:00	27.949
2013-08-25 06:00:00	27.924
2013-08-25 07:00:00	27.924
2013-08-25 08:00:00	28.072
2013-08-25 09:00:00	28.245
2013-08-25 10:00:00	28.493
2013-08-25 11:00:00	28.791
2013-08-25 12:00:00	29.04
2013-08-25 13:00:00	29.215
2013-08-25 14:00:00	29.34
2013-08-25 15:00:00	29.115
2013-08-25 16:00:00	29.065
2013-08-25 17:00:00	28.941
2013-08-25 18:00:00	28.742
2013-08-25 19:00:00	28.518
2013-08-25 20:00:00	28.32
2013-08-25 21:00:00	28.196
2013-08-25 22:00:00	28.196
2013-08-25 23:00:00	28.345
2013-08-26	28.32
2013-08-26 01:00:00	28.122
2013-08-26 02:00:00	28.023
2013-08-26 03:00:00	28.023
2013-08-26 04:00:00	28.023
2013-08-26 05:00:00	28.048
2013-08-26 06:00:00	28.048
2013-08-26 07:00:00	28.072
2013-08-26 08:00:00	28.147
2013-08-26 09:00:00	28.245
2013-08-26 10:00:00	28.419
2013-08-26 11:00:00	28.642
2013-08-26 12:00:00	28.866
2013-08-26 13:00:00	29.115
2013-08-26 14:00:00	29.34
2013-08-26 15:00:00	29.54
2013-08-26 16:00:00	29.565
2013-08-26 17:00:00	29.365
2013-08-26 18:00:00	29.09
2013-08-26 19:00:00	28.791
2013-08-26 20:00:00	28.617
2013-08-26 21:00:00	28.468
2013-08-26 22:00:00	28.394
2013-08-26 23:00:00	28.32
2013-08-27	28.444
2013-08-27 01:00:00	28.568
2013-08-27 02:00:00	28.568
2013-08-27 03:00:00	28.568
2013-08-27 04:00:00	28.493
2013-08-27 05:00:00	28.419
2013-08-27 06:00:00	28.369
2013-08-27 07:00:00	28.345
2013-08-27 08:00:00	28.394
2013-08-27 09:00:00	28.543
2013-08-27 10:00:00	28.742
2013-08-27 11:00:00	28.941
2013-08-27 12:00:00	29.165
2013-08-27 13:00:00	29.365
2013-08-27 14:00:00	29.54
2013-08-27 15:00:00	29.565
2013-08-27 16:00:00	29.464
2013-08-27 17:00:00	29.265
2013-08-27 18:00:00	29.015
2013-08-27 19:00:00	28.866
2013-08-27 20:00:00	28.766
2013-08-27 21:00:00	28.667
2013-08-27 22:00:00	28.593
2013-08-27 23:00:00	28.518
2013-08-28	28.468
2013-08-28 01:00:00	28.543
2013-08-28 02:00:00	28.642
2013-08-28 03:00:00	28.717
2013-08-28 04:00:00	28.667
2013-08-28 05:00:00	28.593
2013-08-28 06:00:00	28.543
2013-08-28 07:00:00	28.543
2013-08-28 08:00:00	28.617
2013-08-28 09:00:00	28.766
2013-08-28 10:00:00	28.916
2013-08-28 11:00:00	29.09
2013-08-28 12:00:00	29.265
2013-08-28 13:00:00	29.389
2013-08-28 14:00:00	29.515
2013-08-28 15:00:00	29.59
2013-08-28 16:00:00	29.515
2013-08-28 17:00:00	29.315
2013-08-28 18:00:00	29.09
2013-08-28 19:00:00	28.941
2013-08-28 20:00:00	28.816
2013-08-28 21:00:00	28.766
2013-08-28 22:00:00	28.766
2013-08-28 23:00:00	28.717
2013-08-29	28.642
2013-08-29 01:00:00	28.667
2013-08-29 02:00:00	28.742
2013-08-29 03:00:00	28.717
2013-08-29 04:00:00	28.642
2013-08-29 05:00:00	28.568
2013-08-29 06:00:00	28.493
2013-08-29 07:00:00	28.444
2013-08-29 08:00:00	28.468
2013-08-29 09:00:00	28.543
2013-08-29 10:00:00	28.717
2013-08-29 11:00:00	28.916
2013-08-29 12:00:00	29.115
2013-08-29 13:00:00	29.215
2013-08-29 14:00:00	29.365
2013-08-29 15:00:00	29.49
2013-08-29 16:00:00	29.54
2013-08-29 17:00:00	29.59
2013-08-29 18:00:00	29.464
2013-08-29 19:00:00	29.34
2013-08-29 20:00:00	29.19
2013-08-29 21:00:00	29.065
2013-08-29 22:00:00	28.965
2013-08-29 23:00:00	28.916
2013-08-30	28.866
2013-08-30 01:00:00	28.816
2013-08-30 02:00:00	28.766
2013-08-30 03:00:00	28.717
2013-08-30 04:00:00	28.667
2013-08-30 05:00:00	28.593
2013-08-30 06:00:00	28.543
2013-08-30 07:00:00	28.518
2013-08-30 08:00:00	28.593
2013-08-30 09:00:00	28.692
2013-08-30 10:00:00	28.717
2013-08-30 11:00:00	28.791
2013-08-30 12:00:00	28.941
2013-08-30 13:00:00	29.065
2013-08-30 14:00:00	29.265
2013-08-30 15:00:00	29.315
2013-08-30 16:00:00	29.34
2013-08-30 17:00:00	29.29
2013-08-30 18:00:00	29.19
2013-08-30 19:00:00	29.09
2013-08-30 20:00:00	28.99
2013-08-30 21:00:00	28.891
2013-08-30 22:00:00	28.766
2013-08-30 23:00:00	28.617
2013-08-31	28.543
2013-08-31 01:00:00	28.493
2013-08-31 02:00:00	28.493
2013-08-31 03:00:00	28.468
2013-08-31 04:00:00	28.419
2013-08-31 05:00:00	28.394
2013-08-31 06:00:00	28.394
2013-08-31 07:00:00	28.394
2013-08-31 08:00:00	28.444
2013-08-31 09:00:00	28.518
2013-08-31 10:00:00	28.642
2013-08-31 11:00:00	28.791
2013-08-31 12:00:00	28.941
2013-08-31 13:00:00	29.115
2013-08-31 14:00:00	29.34
2013-08-31 15:00:00	29.414
2013-08-31 16:00:00	29.34
2013-08-31 17:00:00	29.215
2013-08-31 18:00:00	29.165
2013-08-31 19:00:00	29.065
2013-08-31 20:00:00	28.99
2013-08-31 21:00:00	28.891
2013-08-31 22:00:00	28.816
2013-08-31 23:00:00	28.742
2013-09-01	28.667
2013-09-01 01:00:00	28.617
2013-09-01 02:00:00	28.568
2013-09-01 03:00:00	28.543
2013-09-01 04:00:00	28.518
2013-09-01 05:00:00	28.493
2013-09-01 06:00:00	28.444
2013-09-01 07:00:00	28.444
2013-09-01 08:00:00	28.468
2013-09-01 09:00:00	28.543
2013-09-01 10:00:00	28.617
2013-09-01 11:00:00	28.742
2013-09-01 12:00:00	28.866
2013-09-01 13:00:00	28.965
2013-09-01 14:00:00	29.065
2013-09-01 15:00:00	29.24
2013-09-01 16:00:00	29.365
2013-09-01 17:00:00	29.315
2013-09-01 18:00:00	29.215
2013-09-01 19:00:00	29.09
2013-09-01 20:00:00	28.99
2013-09-01 21:00:00	28.916
2013-09-01 22:00:00	28.816
2013-09-01 23:00:00	28.717
2013-09-02	28.667
2013-09-02 01:00:00	28.617
2013-09-02 02:00:00	28.568
2013-09-02 03:00:00	28.493
2013-09-02 04:00:00	28.419
2013-09-02 05:00:00	28.345
2013-09-02 06:00:00	28.27
2013-09-02 07:00:00	28.27
2013-09-02 08:00:00	28.295
2013-09-02 09:00:00	28.394
2013-09-02 10:00:00	28.444
2013-09-02 11:00:00	28.444
2013-09-02 12:00:00	28.345
2013-09-02 13:00:00	28.27
2013-09-02 14:00:00	28.171
2013-09-02 15:00:00	28.023
2013-09-02 16:00:00	27.974
2013-09-02 17:00:00	27.825
2013-09-02 18:00:00	27.727
2013-09-02 19:00:00	27.677
2013-09-02 20:00:00	27.677
2013-09-02 21:00:00	27.727
2013-09-02 22:00:00	27.702
2013-09-02 23:00:00	27.702
2013-09-03	27.702
2013-09-03 01:00:00	27.702
2013-09-03 02:00:00	27.702
2013-09-03 03:00:00	27.677
2013-09-03 04:00:00	27.677
2013-09-03 05:00:00	27.677
2013-09-03 06:00:00	27.727
2013-09-03 07:00:00	27.751
2013-09-03 08:00:00	27.825
2013-09-03 09:00:00	28.048
2013-09-03 10:00:00	28.023
2013-09-03 11:00:00	28.122
2013-09-03 12:00:00	28.32
2013-09-03 13:00:00	28.543
2013-09-03 14:00:00	28.593
2013-09-03 15:00:00	28.568
2013-09-03 16:00:00	28.493
2013-09-03 17:00:00	28.444
2013-09-03 18:00:00	28.419
2013-09-03 19:00:00	28.369
2013-09-03 20:00:00	28.27
2013-09-03 21:00:00	28.147
2013-09-03 22:00:00	28.048
2013-09-03 23:00:00	27.974
2013-09-04	27.899
2013-09-04 01:00:00	27.85
2013-09-04 02:00:00	27.801
2013-09-04 03:00:00	27.751
2013-09-04 04:00:00	27.702
2013-09-04 05:00:00	27.653
2013-09-04 06:00:00	27.604
2013-09-04 07:00:00	27.554
2013-09-04 08:00:00	27.554
2013-09-04 09:00:00	27.677
2013-09-04 10:00:00	27.875
2013-09-04 11:00:00	28.122
2013-09-04 12:00:00	28.171
2013-09-04 13:00:00	28.295
2013-09-04 14:00:00	28.518
2013-09-04 15:00:00	28.568
2013-09-04 16:00:00	28.543
2013-09-04 17:00:00	28.493
2013-09-04 18:00:00	28.394
2013-09-04 19:00:00	28.221
2013-09-04 20:00:00	28.023
2013-09-04 21:00:00	27.924
2013-09-04 22:00:00	27.924
2013-09-04 23:00:00	27.899
2013-09-05	27.825
2013-09-05 01:00:00	27.776
2013-09-05 02:00:00	27.727
2013-09-05 03:00:00	27.702
2013-09-05 04:00:00	27.628
2013-09-05 05:00:00	27.579
2013-09-05 06:00:00	27.53
2013-09-05 07:00:00	27.481
2013-09-05 08:00:00	27.554
2013-09-05 09:00:00	27.677
2013-09-05 10:00:00	27.974
2013-09-05 11:00:00	27.974
2013-09-05 12:00:00	28.048
2013-09-05 13:00:00	28.147
2013-09-05 14:00:00	28.27
2013-09-05 15:00:00	28.295
2013-09-05 16:00:00	28.27
2013-09-05 17:00:00	28.196
2013-09-05 18:00:00	28.122
2013-09-05 19:00:00	27.974
2013-09-05 20:00:00	27.825
2013-09-05 21:00:00	27.727
2013-09-05 22:00:00	27.653
2013-09-05 23:00:00	27.579
2013-09-06	27.505
2013-09-06 01:00:00	27.456
2013-09-06 02:00:00	27.358
2013-09-06 03:00:00	27.308
2013-09-06 04:00:00	27.308
2013-09-06 05:00:00	27.284
2013-09-06 06:00:00	27.235
2013-09-06 07:00:00	27.21
2013-09-06 08:00:00	27.333
2013-09-06 09:00:00	27.505
2013-09-06 10:00:00	27.702
2013-09-06 11:00:00	27.825
2013-09-06 12:00:00	27.875
2013-09-06 13:00:00	27.949
2013-09-06 14:00:00	28.023
2013-09-06 15:00:00	28.122
2013-09-06 16:00:00	28.245
2013-09-06 17:00:00	28.221
2013-09-06 18:00:00	28.023
2013-09-06 19:00:00	27.825
2013-09-06 20:00:00	27.727
2013-09-06 21:00:00	27.554
2013-09-06 22:00:00	27.407
2013-09-06 23:00:00	27.358
2013-09-07	27.358
2013-09-07 01:00:00	27.382
2013-09-07 02:00:00	27.284
2013-09-07 03:00:00	27.136
2013-09-07 04:00:00	27.038
2013-09-07 05:00:00	27.063
2013-09-07 06:00:00	27.087
2013-09-07 07:00:00	27.112
2013-09-07 08:00:00	27.161
2013-09-07 09:00:00	27.308
2013-09-07 10:00:00	27.53
2013-09-07 11:00:00	27.751
2013-09-07 12:00:00	27.875
2013-09-07 13:00:00	28.221
2013-09-07 14:00:00	28.345
2013-09-07 15:00:00	28.32
2013-09-07 16:00:00	28.369
2013-09-07 17:00:00	28.32
2013-09-07 18:00:00	28.122
2013-09-07 19:00:00	27.825
2013-09-07 20:00:00	27.653
2013-09-07 21:00:00	27.53
2013-09-07 22:00:00	27.407
2013-09-07 23:00:00	27.333
2013-09-08	27.333
2013-09-08 01:00:00	27.358
2013-09-08 02:00:00	27.358
2013-09-08 03:00:00	27.259
2013-09-08 04:00:00	27.259
2013-09-08 05:00:00	27.259
2013-09-08 06:00:00	27.284
2013-09-08 07:00:00	27.284
2013-09-08 08:00:00	27.284
2013-09-08 09:00:00	27.333
2013-09-08 10:00:00	27.431
2013-09-08 11:00:00	27.604
2013-09-08 12:00:00	27.727
2013-09-08 13:00:00	27.875
2013-09-08 14:00:00	27.998
2013-09-08 15:00:00	28.072
2013-09-08 16:00:00	28.147
2013-09-08 17:00:00	28.171
2013-09-08 18:00:00	28.023
2013-09-08 19:00:00	27.776
2013-09-08 20:00:00	27.628
2013-09-08 21:00:00	27.505
2013-09-08 22:00:00	27.333
2013-09-08 23:00:00	27.21
2013-09-09	27.186
2013-09-09 01:00:00	27.186
2013-09-09 02:00:00	27.161
2013-09-09 03:00:00	27.063
2013-09-09 04:00:00	27.014
2013-09-09 05:00:00	27.038
2013-09-09 06:00:00	27.087
2013-09-09 07:00:00	27.112
2013-09-09 08:00:00	27.112
2013-09-09 09:00:00	27.136
2013-09-09 10:00:00	27.161
2013-09-09 11:00:00	27.308
2013-09-09 12:00:00	27.481
2013-09-09 13:00:00	27.677
2013-09-09 14:00:00	27.924
2013-09-09 15:00:00	27.974
2013-09-09 16:00:00	28.097
2013-09-09 17:00:00	27.949
2013-09-09 18:00:00	27.801
2013-09-09 19:00:00	27.579
2013-09-09 20:00:00	27.431
2013-09-09 21:00:00	27.407
2013-09-09 22:00:00	27.358
2013-09-09 23:00:00	27.259
2013-09-10	27.186
2013-09-10 01:00:00	27.186
2013-09-10 02:00:00	27.21
2013-09-10 03:00:00	27.21
2013-09-10 04:00:00	27.186
2013-09-10 05:00:00	27.186
2013-09-10 06:00:00	27.21
2013-09-10 07:00:00	27.21
2013-09-10 08:00:00	27.284
2013-09-10 09:00:00	27.456
2013-09-10 10:00:00	27.579
2013-09-10 11:00:00	27.751
2013-09-10 12:00:00	27.949
2013-09-10 13:00:00	28.122
2013-09-10 14:00:00	28.147
2013-09-10 15:00:00	27.998
2013-09-10 16:00:00	27.924
2013-09-10 17:00:00	27.875
2013-09-10 18:00:00	27.825
2013-09-10 19:00:00	27.727
2013-09-10 20:00:00	27.579
2013-09-10 21:00:00	27.53
2013-09-10 22:00:00	27.481
2013-09-10 23:00:00	27.407
2013-09-11	27.382
2013-09-11 01:00:00	27.382
2013-09-11 02:00:00	27.431
2013-09-11 03:00:00	27.456
2013-09-11 04:00:00	27.456
2013-09-11 05:00:00	27.431
2013-09-11 06:00:00	27.431
2013-09-11 07:00:00	27.431
2013-09-11 08:00:00	27.431
2013-09-11 09:00:00	27.481
2013-09-11 10:00:00	27.727
2013-09-11 11:00:00	27.949
2013-09-11 12:00:00	28.048
2013-09-11 13:00:00	28.221
2013-09-11 14:00:00	28.32
2013-09-11 15:00:00	28.295
2013-09-11 16:00:00	28.345
2013-09-11 17:00:00	28.147
2013-09-11 18:00:00	28.023
2013-09-11 19:00:00	27.949
2013-09-11 20:00:00	27.85
2013-09-11 21:00:00	27.751
2013-09-11 22:00:00	27.702
2013-09-11 23:00:00	27.776
2013-09-12	27.85
2013-09-12 01:00:00	27.85
2013-09-12 02:00:00	27.776
2013-09-12 03:00:00	27.751
2013-09-12 04:00:00	27.702
2013-09-12 05:00:00	27.653
2013-09-12 06:00:00	27.653
2013-09-12 07:00:00	27.653
2013-09-12 08:00:00	27.801
2013-09-12 09:00:00	27.949
2013-09-12 10:00:00	28.122
2013-09-12 11:00:00	28.27
2013-09-12 12:00:00	28.518
2013-09-12 13:00:00	28.816
2013-09-12 14:00:00	28.99
2013-09-12 15:00:00	29.09
2013-09-12 16:00:00	29.265
2013-09-12 17:00:00	29.24
2013-09-12 18:00:00	29.015
2013-09-12 19:00:00	28.717
2013-09-12 20:00:00	28.468
2013-09-12 21:00:00	28.32
2013-09-12 22:00:00	28.196
2013-09-12 23:00:00	28.245
2013-09-13	28.345
2013-09-13 01:00:00	28.394
2013-09-13 02:00:00	28.419
2013-09-13 03:00:00	28.419
2013-09-13 04:00:00	28.468
2013-09-13 05:00:00	28.468
2013-09-13 06:00:00	28.493
2013-09-13 07:00:00	28.493
2013-09-13 08:00:00	28.593
2013-09-13 09:00:00	28.667
2013-09-13 10:00:00	28.866
2013-09-13 11:00:00	29.015
2013-09-13 12:00:00	29.09
2013-09-13 13:00:00	29.19
2013-09-13 14:00:00	29.414
2013-09-13 15:00:00	29.464
2013-09-13 16:00:00	29.565
2013-09-13 17:00:00	29.565
2013-09-13 18:00:00	29.414
2013-09-13 19:00:00	29.09
2013-09-13 20:00:00	28.791
2013-09-13 21:00:00	28.593
2013-09-13 22:00:00	28.518
2013-09-13 23:00:00	28.444
2013-09-14	28.493
2013-09-14 01:00:00	28.543
2013-09-14 02:00:00	28.518
2013-09-14 03:00:00	28.493
2013-09-14 04:00:00	28.444
2013-09-14 05:00:00	28.444
2013-09-14 06:00:00	28.444
2013-09-14 07:00:00	28.444
2013-09-14 08:00:00	28.518
2013-09-14 09:00:00	28.692
2013-09-14 10:00:00	28.891
2013-09-14 11:00:00	29.065
2013-09-14 12:00:00	29.165
2013-09-14 13:00:00	29.24
2013-09-14 14:00:00	29.34
2013-09-14 15:00:00	29.439
2013-09-14 16:00:00	29.49
2013-09-14 17:00:00	29.389
2013-09-14 18:00:00	29.29
2013-09-14 19:00:00	29.115
2013-09-14 20:00:00	28.916
2013-09-14 21:00:00	28.717
2013-09-14 22:00:00	28.593
2013-09-14 23:00:00	28.493
2013-09-15	28.444
2013-09-15 01:00:00	28.419
2013-09-15 02:00:00	28.369
2013-09-15 03:00:00	28.295
2013-09-15 04:00:00	28.221
2013-09-15 05:00:00	28.171
2013-09-15 06:00:00	28.122
2013-09-15 07:00:00	28.122
2013-09-15 08:00:00	28.171
2013-09-15 09:00:00	28.345
2013-09-15 10:00:00	28.543
2013-09-15 11:00:00	28.717
2013-09-15 12:00:00	28.941
2013-09-15 13:00:00	29.09
2013-09-15 14:00:00	29.065
2013-09-15 15:00:00	29.14
2013-09-15 16:00:00	29.115
2013-09-15 17:00:00	28.965
2013-09-15 18:00:00	28.816
2013-09-15 19:00:00	28.667
2013-09-15 20:00:00	28.568
2013-09-15 21:00:00	28.468
2013-09-15 22:00:00	28.394
2013-09-15 23:00:00	28.32
2013-09-16	28.295
2013-09-16 01:00:00	28.245
2013-09-16 02:00:00	28.171
2013-09-16 03:00:00	28.097
2013-09-16 04:00:00	28.023
2013-09-16 05:00:00	27.924
2013-09-16 06:00:00	27.875
2013-09-16 07:00:00	27.85
2013-09-16 08:00:00	27.899
2013-09-16 09:00:00	28.023
2013-09-16 10:00:00	28.171
2013-09-16 11:00:00	28.369
2013-09-16 12:00:00	28.568
2013-09-16 13:00:00	28.717
2013-09-16 14:00:00	28.816
2013-09-16 15:00:00	28.742
2013-09-16 16:00:00	28.617
2013-09-16 17:00:00	28.444
2013-09-16 18:00:00	28.196
2013-09-16 19:00:00	27.998
2013-09-16 20:00:00	27.751
2013-09-16 21:00:00	27.554
2013-09-16 22:00:00	27.358
2013-09-16 23:00:00	27.604
2013-09-17	27.727
2013-09-17 01:00:00	27.751
2013-09-17 02:00:00	27.702
2013-09-17 03:00:00	27.677
2013-09-17 04:00:00	27.604
2013-09-17 05:00:00	27.554
2013-09-17 06:00:00	27.53
2013-09-17 07:00:00	27.554
2013-09-17 08:00:00	27.653
2013-09-17 09:00:00	27.751
2013-09-17 10:00:00	27.899
2013-09-17 11:00:00	27.974
2013-09-17 12:00:00	28.122
2013-09-17 13:00:00	28.295
2013-09-17 14:00:00	28.444
2013-09-17 15:00:00	28.543
2013-09-17 16:00:00	28.717
2013-09-17 17:00:00	28.667
2013-09-17 18:00:00	28.493
2013-09-17 19:00:00	28.394
2013-09-17 20:00:00	28.345
2013-09-17 21:00:00	28.295
2013-09-17 22:00:00	28.245
2013-09-17 23:00:00	28.196
2013-09-18	28.171
2013-09-18 01:00:00	28.171
2013-09-18 02:00:00	28.072
2013-09-18 03:00:00	28.023
2013-09-18 04:00:00	27.974
2013-09-18 05:00:00	27.949
2013-09-18 06:00:00	27.949
2013-09-18 07:00:00	27.949
2013-09-18 08:00:00	27.924
2013-09-18 09:00:00	27.974
2013-09-18 10:00:00	28.122
2013-09-18 11:00:00	28.245
2013-09-18 12:00:00	28.468
2013-09-18 13:00:00	28.667
2013-09-18 14:00:00	28.99
2013-09-18 15:00:00	29.065
2013-09-18 16:00:00	29.065
2013-09-18 17:00:00	29.04
2013-09-18 18:00:00	28.965
2013-09-18 19:00:00	28.791
2013-09-18 20:00:00	28.642
2013-09-18 21:00:00	28.518
2013-09-18 22:00:00	28.419
2013-09-18 23:00:00	28.369
2013-09-19	28.369
2013-09-19 01:00:00	28.394
2013-09-19 02:00:00	28.369
2013-09-19 03:00:00	28.295
2013-09-19 04:00:00	28.196
2013-09-19 05:00:00	28.122
2013-09-19 06:00:00	28.097
2013-09-19 07:00:00	28.023
2013-09-19 08:00:00	28.023
2013-09-19 09:00:00	28.097
2013-09-19 10:00:00	28.221
2013-09-19 11:00:00	28.369
2013-09-19 12:00:00	28.444
2013-09-19 13:00:00	28.493
2013-09-19 14:00:00	28.543
2013-09-19 15:00:00	28.493
2013-09-19 16:00:00	28.444
2013-09-19 17:00:00	28.419
2013-09-19 18:00:00	28.295
2013-09-19 19:00:00	28.295
2013-09-19 20:00:00	28.345
2013-09-19 21:00:00	28.345
2013-09-19 22:00:00	28.27
2013-09-19 23:00:00	28.196
2013-09-20	28.122
2013-09-20 01:00:00	28.147
2013-09-20 02:00:00	28.122
2013-09-20 03:00:00	28.122
2013-09-20 04:00:00	28.122
2013-09-20 05:00:00	28.147
2013-09-20 06:00:00	28.245
2013-09-20 07:00:00	28.345
2013-09-20 08:00:00	28.468
2013-09-20 09:00:00	28.543
2013-09-20 10:00:00	28.568
2013-09-20 11:00:00	28.593
2013-09-20 12:00:00	28.617
2013-09-20 13:00:00	28.667
2013-09-20 14:00:00	28.717
2013-09-20 15:00:00	28.742
2013-09-20 16:00:00	28.717
2013-09-20 17:00:00	28.617
2013-09-20 18:00:00	28.642
2013-09-20 19:00:00	28.518
2013-09-20 20:00:00	28.394
2013-09-20 21:00:00	28.32
2013-09-20 22:00:00	28.295
2013-09-20 23:00:00	28.27
2013-09-21	28.27
2013-09-21 01:00:00	28.27
2013-09-21 02:00:00	28.221
2013-09-21 03:00:00	28.147
2013-09-21 04:00:00	28.171
2013-09-21 05:00:00	28.171
2013-09-21 06:00:00	28.122
2013-09-21 07:00:00	28.196
2013-09-21 08:00:00	28.32
2013-09-21 09:00:00	28.518
2013-09-21 10:00:00	28.742
2013-09-21 11:00:00	28.866
2013-09-21 12:00:00	28.965
2013-09-21 13:00:00	29.065
2013-09-21 14:00:00	29.165
2013-09-21 15:00:00	29.115
2013-09-21 16:00:00	29.015
2013-09-21 17:00:00	28.965
2013-09-21 18:00:00	28.891
2013-09-21 19:00:00	28.866
2013-09-21 20:00:00	28.791
2013-09-21 21:00:00	28.742
2013-09-21 22:00:00	28.692
2013-09-21 23:00:00	28.642
2013-09-22	28.518
2013-09-22 01:00:00	28.468
2013-09-22 02:00:00	28.394
2013-09-22 03:00:00	28.369
2013-09-22 04:00:00	28.32
2013-09-22 05:00:00	28.295
2013-09-22 06:00:00	28.295
2013-09-22 07:00:00	28.295
2013-09-22 08:00:00	28.32
2013-09-22 09:00:00	28.419
2013-09-22 10:00:00	28.543
2013-09-22 11:00:00	28.717
2013-09-22 12:00:00	28.866
2013-09-22 13:00:00	28.965
2013-09-22 14:00:00	29.065
2013-09-22 15:00:00	29.14
2013-09-22 16:00:00	29.19
2013-09-22 17:00:00	29.115
2013-09-22 18:00:00	29.015
2013-09-22 19:00:00	28.916
2013-09-22 20:00:00	28.816
2013-09-22 21:00:00	28.717
2013-09-22 22:00:00	28.617
2013-09-22 23:00:00	28.568
2013-09-23	28.493
2013-09-23 01:00:00	28.468
2013-09-23 02:00:00	28.444
2013-09-23 03:00:00	28.369
2013-09-23 04:00:00	28.295
2013-09-23 05:00:00	28.27
2013-09-23 06:00:00	28.221
2013-09-23 07:00:00	28.196
2013-09-23 08:00:00	28.27
2013-09-23 09:00:00	28.369
2013-09-23 10:00:00	28.369
2013-09-23 11:00:00	28.468
2013-09-23 12:00:00	28.617
2013-09-23 13:00:00	28.791
2013-09-23 14:00:00	28.916
2013-09-23 15:00:00	29.015
2013-09-23 16:00:00	29.04
2013-09-23 17:00:00	28.99
2013-09-23 18:00:00	28.816
2013-09-23 19:00:00	28.642
2013-09-23 20:00:00	28.568
2013-09-23 21:00:00	28.419
2013-09-23 22:00:00	28.245
2013-09-23 23:00:00	28.147
2013-09-24	28.072
2013-09-24 01:00:00	28.023
2013-09-24 02:00:00	28.048
2013-09-24 03:00:00	28.072
2013-09-24 04:00:00	28.023
2013-09-24 05:00:00	27.949
2013-09-24 06:00:00	27.899
2013-09-24 07:00:00	27.949
2013-09-24 08:00:00	27.974
2013-09-24 09:00:00	28.072
2013-09-24 10:00:00	28.147
2013-09-24 11:00:00	28.27
2013-09-24 12:00:00	28.345
2013-09-24 13:00:00	28.419
2013-09-24 14:00:00	28.692
2013-09-24 15:00:00	28.617
2013-09-24 16:00:00	28.667
2013-09-24 17:00:00	28.667
2013-09-24 18:00:00	28.518
2013-09-24 19:00:00	28.345
2013-09-24 20:00:00	28.221
2013-09-24 21:00:00	28.147
2013-09-24 22:00:00	28.147
2013-09-24 23:00:00	28.122
2013-09-25	28.072
2013-09-25 01:00:00	28.023
2013-09-25 02:00:00	27.998
2013-09-25 03:00:00	27.974
2013-09-25 04:00:00	27.949
2013-09-25 05:00:00	27.949
2013-09-25 06:00:00	27.949
2013-09-25 07:00:00	27.924
2013-09-25 08:00:00	27.974
2013-09-25 09:00:00	28.072
2013-09-25 10:00:00	28.221
2013-09-25 11:00:00	28.27
2013-09-25 12:00:00	28.295
2013-09-25 13:00:00	28.419
2013-09-25 14:00:00	28.518
2013-09-25 15:00:00	28.642
2013-09-25 16:00:00	28.692
2013-09-25 17:00:00	28.642
2013-09-25 18:00:00	28.568
2013-09-25 19:00:00	28.369
2013-09-25 20:00:00	28.221
2013-09-25 21:00:00	28.147
2013-09-25 22:00:00	28.072
2013-09-25 23:00:00	28.048
2013-09-26	28.023
2013-09-26 01:00:00	27.998
2013-09-26 02:00:00	27.998
2013-09-26 03:00:00	27.974
2013-09-26 04:00:00	27.899
2013-09-26 05:00:00	27.801
2013-09-26 06:00:00	27.727
2013-09-26 07:00:00	27.702
2013-09-26 08:00:00	27.702
2013-09-26 09:00:00	27.751
2013-09-26 10:00:00	27.949
2013-09-26 11:00:00	28.072
2013-09-26 12:00:00	28.147
2013-09-26 13:00:00	28.196
2013-09-26 14:00:00	28.245
2013-09-26 15:00:00	28.32
2013-09-26 16:00:00	28.345
2013-09-26 17:00:00	28.32
2013-09-26 18:00:00	28.196
2013-09-26 19:00:00	27.974
2013-09-26 20:00:00	27.776
2013-09-26 21:00:00	27.628
2013-09-26 22:00:00	27.53
2013-09-26 23:00:00	27.407
2013-09-27	27.431
2013-09-27 01:00:00	27.431
2013-09-27 02:00:00	27.407
2013-09-27 03:00:00	27.358
2013-09-27 04:00:00	27.333
2013-09-27 05:00:00	27.284
2013-09-27 06:00:00	27.21
2013-09-27 07:00:00	27.186
2013-09-27 08:00:00	27.259
2013-09-27 09:00:00	27.407
2013-09-27 10:00:00	27.456
2013-09-27 11:00:00	27.554
2013-09-27 12:00:00	27.702
2013-09-27 13:00:00	27.751
2013-09-27 14:00:00	27.727
2013-09-27 15:00:00	27.85
2013-09-27 16:00:00	27.875
2013-09-27 17:00:00	27.875
2013-09-27 18:00:00	27.801
2013-09-27 19:00:00	27.727
2013-09-27 20:00:00	27.727
2013-09-27 21:00:00	27.702
2013-09-27 22:00:00	27.727
2013-09-27 23:00:00	27.702
2013-09-28	27.677
2013-09-28 01:00:00	27.653
2013-09-28 02:00:00	27.604
2013-09-28 03:00:00	27.579
2013-09-28 04:00:00	27.554
2013-09-28 05:00:00	27.53
2013-09-28 06:00:00	27.53
2013-09-28 07:00:00	27.53
2013-09-28 08:00:00	27.554
2013-09-28 09:00:00	27.628
2013-09-28 10:00:00	27.727
2013-09-28 11:00:00	27.727
2013-09-28 12:00:00	27.751
2013-09-28 13:00:00	27.899
2013-09-28 14:00:00	27.776
2013-09-28 15:00:00	27.727
2013-09-28 16:00:00	27.727
2013-09-28 17:00:00	27.677
2013-09-28 18:00:00	27.653
2013-09-28 19:00:00	27.604
2013-09-28 20:00:00	27.53
2013-09-28 21:00:00	27.579
2013-09-28 22:00:00	27.628
2013-09-28 23:00:00	27.677
2013-09-29	27.677
2013-09-29 01:00:00	27.677
2013-09-29 02:00:00	27.702
2013-09-29 03:00:00	27.677
2013-09-29 04:00:00	27.653
2013-09-29 05:00:00	27.653
2013-09-29 06:00:00	27.653
2013-09-29 07:00:00	27.653
2013-09-29 08:00:00	27.727
2013-09-29 09:00:00	27.825
2013-09-29 10:00:00	27.949
2013-09-29 11:00:00	28.072
2013-09-29 12:00:00	28.171
2013-09-29 13:00:00	28.147
2013-09-29 14:00:00	28.171
2013-09-29 15:00:00	28.221
2013-09-29 16:00:00	28.27
2013-09-29 17:00:00	28.27
2013-09-29 18:00:00	28.196
2013-09-29 19:00:00	28.122
2013-09-29 20:00:00	28.072
2013-09-29 21:00:00	28.023
2013-09-29 22:00:00	27.974
2013-09-29 23:00:00	27.949
2013-09-30	27.924
2013-09-30 01:00:00	27.899
2013-09-30 02:00:00	27.875
2013-09-30 03:00:00	27.85
2013-09-30 04:00:00	27.801
2013-09-30 05:00:00	27.776
2013-09-30 06:00:00	27.751
2013-09-30 07:00:00	27.751
2013-09-30 08:00:00	27.801
2013-09-30 09:00:00	27.924
2013-09-30 10:00:00	28.097
2013-09-30 11:00:00	28.147
2013-09-30 12:00:00	28.27
2013-09-30 13:00:00	28.419
2013-09-30 14:00:00	28.568
2013-09-30 15:00:00	28.543
2013-09-30 16:00:00	28.369
2013-09-30 17:00:00	28.394
2013-09-30 18:00:00	28.345
2013-09-30 19:00:00	28.27
2013-09-30 20:00:00	28.27
2013-09-30 21:00:00	28.196
2013-09-30 22:00:00	28.147
2013-09-30 23:00:00	28.122
2013-10-01	28.072
2013-10-01 01:00:00	28.023
2013-10-01 02:00:00	27.974
2013-10-01 03:00:00	27.899
2013-10-01 04:00:00	27.85
2013-10-01 05:00:00	27.825
2013-10-01 06:00:00	27.801
2013-10-01 07:00:00	27.801
2013-10-01 08:00:00	27.875
2013-10-01 09:00:00	27.974
2013-10-01 10:00:00	28.122
2013-10-01 11:00:00	28.245
2013-10-01 12:00:00	28.32
2013-10-01 13:00:00	28.419
2013-10-01 14:00:00	28.444
2013-10-01 15:00:00	28.419
2013-10-01 16:00:00	28.419
2013-10-01 17:00:00	28.345
2013-10-01 18:00:00	28.245
2013-10-01 19:00:00	28.122
2013-10-01 20:00:00	28.072
2013-10-01 21:00:00	28.023
2013-10-01 22:00:00	28.072
2013-10-01 23:00:00	28.097
2013-10-02	28.097
2013-10-02 01:00:00	28.023
2013-10-02 02:00:00	27.949
2013-10-02 03:00:00	27.875
2013-10-02 04:00:00	27.801
2013-10-02 05:00:00	27.751
2013-10-02 06:00:00	27.727
2013-10-02 07:00:00	27.727
2013-10-02 08:00:00	27.825
2013-10-02 09:00:00	28.048
2013-10-02 10:00:00	28.419
2013-10-02 11:00:00	28.791
2013-10-02 12:00:00	28.891
2013-10-02 13:00:00	29.04
2013-10-02 14:00:00	29.315
2013-10-02 15:00:00	29.09
2013-10-02 16:00:00	28.766
2013-10-02 17:00:00	28.468
2013-10-02 18:00:00	28.196
2013-10-02 19:00:00	28.023
2013-10-02 20:00:00	27.85
2013-10-02 21:00:00	27.751
2013-10-02 22:00:00	27.825
2013-10-02 23:00:00	27.899
2013-10-03	27.899
2013-10-03 01:00:00	27.899
2013-10-03 02:00:00	27.825
2013-10-03 03:00:00	27.751
2013-10-03 04:00:00	27.677
2013-10-03 05:00:00	27.579
2013-10-03 06:00:00	27.53
2013-10-03 07:00:00	27.505
2013-10-03 08:00:00	27.579
2013-10-03 09:00:00	27.776
2013-10-03 10:00:00	28.048
2013-10-03 11:00:00	28.369
2013-10-03 12:00:00	28.518
2013-10-03 13:00:00	28.667
2013-10-03 14:00:00	28.617
2013-10-03 15:00:00	28.468
2013-10-03 16:00:00	28.32
2013-10-03 17:00:00	28.072
2013-10-03 18:00:00	27.899
2013-10-03 19:00:00	27.751
2013-10-03 20:00:00	27.776
2013-10-03 21:00:00	27.751
2013-10-03 22:00:00	27.751
2013-10-03 23:00:00	27.776
2013-10-04	27.727
2013-10-04 01:00:00	27.653
2013-10-04 02:00:00	27.579
2013-10-04 03:00:00	27.579
2013-10-04 04:00:00	27.554
2013-10-04 05:00:00	27.505
2013-10-04 06:00:00	27.407
2013-10-04 07:00:00	27.382
2013-10-04 08:00:00	27.456
2013-10-04 09:00:00	27.653
2013-10-04 10:00:00	27.974
2013-10-04 11:00:00	28.369
2013-10-04 12:00:00	28.617
2013-10-04 13:00:00	28.221
2013-10-04 14:00:00	28.171
2013-10-04 15:00:00	28.147
2013-10-04 16:00:00	28.122
2013-10-04 17:00:00	28.023
2013-10-04 18:00:00	27.949
2013-10-04 19:00:00	27.825
2013-10-04 20:00:00	27.801
2013-10-04 21:00:00	27.727
2013-10-04 22:00:00	27.53
2013-10-04 23:00:00	27.431
2013-10-05	27.284
2013-10-05 01:00:00	27.186
2013-10-05 02:00:00	27.112
2013-10-05 03:00:00	27.038
2013-10-05 04:00:00	26.989
2013-10-05 05:00:00	26.989
2013-10-05 06:00:00	26.965
2013-10-05 07:00:00	26.965
2013-10-05 08:00:00	26.94
2013-10-05 09:00:00	26.989
2013-10-05 10:00:00	27.063
2013-10-05 11:00:00	27.136
2013-10-05 12:00:00	27.112
2013-10-05 13:00:00	27.161
2013-10-05 14:00:00	27.21
2013-10-05 15:00:00	27.235
2013-10-05 16:00:00	27.259
2013-10-05 17:00:00	27.284
2013-10-05 18:00:00	27.259
2013-10-05 19:00:00	27.235
2013-10-05 20:00:00	27.333
2013-10-05 21:00:00	27.382
2013-10-05 22:00:00	27.456
2013-10-05 23:00:00	27.505
2013-10-06	27.53
2013-10-06 01:00:00	27.53
2013-10-06 02:00:00	27.481
2013-10-06 03:00:00	27.481
2013-10-06 04:00:00	27.481
2013-10-06 05:00:00	27.481
2013-10-06 06:00:00	27.481
2013-10-06 07:00:00	27.505
2013-10-06 08:00:00	27.677
2013-10-06 09:00:00	28.122
2013-10-06 10:00:00	28.518
2013-10-06 11:00:00	28.667
2013-10-06 12:00:00	28.518
2013-10-06 13:00:00	28.295
2013-10-06 14:00:00	28.295
2013-10-06 15:00:00	28.493
2013-10-06 16:00:00	28.394
2013-10-06 17:00:00	28.295
2013-10-06 18:00:00	28.122
2013-10-06 19:00:00	27.998
2013-10-06 20:00:00	27.998
2013-10-06 21:00:00	27.974
2013-10-06 22:00:00	27.974
2013-10-06 23:00:00	27.949
2013-10-07	27.924
2013-10-07 01:00:00	27.899
2013-10-07 02:00:00	27.825
2013-10-07 03:00:00	27.776
2013-10-07 04:00:00	27.776
2013-10-07 05:00:00	27.751
2013-10-07 06:00:00	27.727
2013-10-07 07:00:00	27.727
2013-10-07 08:00:00	27.85
2013-10-07 09:00:00	27.998
2013-10-07 10:00:00	28.196
2013-10-07 11:00:00	28.468
2013-10-07 12:00:00	28.692
2013-10-07 13:00:00	28.742
2013-10-07 14:00:00	28.692
2013-10-07 15:00:00	28.493
2013-10-07 16:00:00	28.369
2013-10-07 17:00:00	28.245
2013-10-07 18:00:00	28.122
2013-10-07 19:00:00	27.974
2013-10-07 20:00:00	27.899
2013-10-07 21:00:00	27.825
2013-10-07 22:00:00	27.776
2013-10-07 23:00:00	27.751
2013-10-08	27.702
2013-10-08 01:00:00	27.653
2013-10-08 02:00:00	27.628
2013-10-08 03:00:00	27.604
2013-10-08 04:00:00	27.554
2013-10-08 05:00:00	27.53
2013-10-08 06:00:00	27.505
2013-10-08 07:00:00	27.505
2013-10-08 08:00:00	27.604
2013-10-08 09:00:00	27.825
2013-10-08 10:00:00	28.072
2013-10-08 11:00:00	28.543
2013-10-08 12:00:00	28.841
2013-10-08 13:00:00	28.941
2013-10-08 14:00:00	29.065
2013-10-08 15:00:00	28.965
2013-10-08 16:00:00	28.717
2013-10-08 17:00:00	28.444
2013-10-08 18:00:00	28.122
2013-10-08 19:00:00	27.998
2013-10-08 20:00:00	27.974
2013-10-08 21:00:00	27.899
2013-10-08 22:00:00	27.801
2013-10-08 23:00:00	27.751
2013-10-09	27.751
2013-10-09 01:00:00	27.727
2013-10-09 02:00:00	27.677
2013-10-09 03:00:00	27.628
2013-10-09 04:00:00	27.628
2013-10-09 05:00:00	27.554
2013-10-09 06:00:00	27.456
2013-10-09 07:00:00	27.407
2013-10-09 08:00:00	27.53
2013-10-09 09:00:00	27.727
2013-10-09 10:00:00	27.949
2013-10-09 11:00:00	28.32
2013-10-09 12:00:00	28.667
2013-10-09 13:00:00	28.891
2013-10-09 14:00:00	28.766
2013-10-09 15:00:00	28.791
2013-10-09 16:00:00	28.593
2013-10-09 17:00:00	28.369
2013-10-09 18:00:00	28.196
2013-10-09 19:00:00	27.974
2013-10-09 20:00:00	27.776
2013-10-09 21:00:00	27.628
2013-10-09 22:00:00	27.628
2013-10-09 23:00:00	27.579
2013-10-10	27.53
2013-10-10 01:00:00	27.456
2013-10-10 02:00:00	27.456
2013-10-10 03:00:00	27.431
2013-10-10 04:00:00	27.431
2013-10-10 05:00:00	27.382
2013-10-10 06:00:00	27.333
2013-10-10 07:00:00	27.333
2013-10-10 08:00:00	27.431
2013-10-10 09:00:00	27.653
2013-10-10 10:00:00	27.875
2013-10-10 11:00:00	28.221
2013-10-10 12:00:00	28.32
2013-10-10 13:00:00	28.444
2013-10-10 14:00:00	28.394
2013-10-10 15:00:00	28.221
2013-10-10 16:00:00	28.122
2013-10-10 17:00:00	28.023
2013-10-10 18:00:00	27.875
2013-10-10 19:00:00	27.727
2013-10-10 20:00:00	27.653
2013-10-10 21:00:00	27.579
2013-10-10 22:00:00	27.53
2013-10-10 23:00:00	27.505
2013-10-11	27.481
2013-10-11 01:00:00	27.456
2013-10-11 02:00:00	27.431
2013-10-11 03:00:00	27.358
2013-10-11 04:00:00	27.308
2013-10-11 05:00:00	27.333
2013-10-11 06:00:00	27.308
2013-10-11 07:00:00	27.284
2013-10-11 08:00:00	27.333
2013-10-11 09:00:00	27.53
2013-10-11 10:00:00	27.776
2013-10-11 11:00:00	27.974
2013-10-11 12:00:00	28.171
2013-10-11 13:00:00	28.617
2013-10-11 14:00:00	28.518
2013-10-11 15:00:00	28.468
2013-10-11 16:00:00	28.122
2013-10-11 17:00:00	27.825
2013-10-11 18:00:00	27.776
2013-10-11 19:00:00	27.628
2013-10-11 20:00:00	27.481
2013-10-11 21:00:00	27.407
2013-10-11 22:00:00	27.382
2013-10-11 23:00:00	27.333
2013-10-12	27.284
2013-10-12 01:00:00	27.259
2013-10-12 02:00:00	27.21
2013-10-12 03:00:00	27.161
2013-10-12 04:00:00	27.136
2013-10-12 05:00:00	27.087
2013-10-12 06:00:00	27.063
2013-10-12 07:00:00	27.038
2013-10-12 08:00:00	27.136
2013-10-12 09:00:00	27.308
2013-10-12 10:00:00	27.431
2013-10-12 11:00:00	27.579
2013-10-12 12:00:00	27.727
2013-10-12 13:00:00	27.751
2013-10-12 14:00:00	27.653
2013-10-12 15:00:00	27.677
2013-10-12 16:00:00	27.579
2013-10-12 17:00:00	27.407
2013-10-12 18:00:00	27.284
2013-10-12 19:00:00	27.112
2013-10-12 20:00:00	26.989
2013-10-12 21:00:00	26.891
2013-10-12 22:00:00	26.793
2013-10-12 23:00:00	26.72
2013-10-13	26.646
2013-10-13 01:00:00	26.549
2013-10-13 02:00:00	26.475
2013-10-13 03:00:00	26.475
2013-10-13 04:00:00	26.451
2013-10-13 05:00:00	26.451
2013-10-13 06:00:00	26.451
2013-10-13 07:00:00	26.5
2013-10-13 08:00:00	26.598
2013-10-13 09:00:00	26.769
2013-10-13 10:00:00	27.087
2013-10-13 11:00:00	27.481
2013-10-13 12:00:00	27.579
2013-10-13 13:00:00	27.677
2013-10-13 14:00:00	27.924
2013-10-13 15:00:00	27.702
2013-10-13 16:00:00	27.407
2013-10-13 17:00:00	27.186
2013-10-13 18:00:00	27.136
2013-10-13 19:00:00	27.014
2013-10-13 20:00:00	26.94
2013-10-13 21:00:00	26.867
2013-10-13 22:00:00	26.769
2013-10-13 23:00:00	26.72
2013-10-14	26.671
2013-10-14 01:00:00	26.646
2013-10-14 02:00:00	26.598
2013-10-14 03:00:00	26.5
2013-10-14 04:00:00	26.426
2013-10-14 05:00:00	26.378
2013-10-14 06:00:00	26.304
2013-10-14 07:00:00	26.304
2013-10-14 08:00:00	26.402
2013-10-14 09:00:00	26.549
2013-10-14 10:00:00	26.744
2013-10-14 11:00:00	27.21
2013-10-14 12:00:00	27.579
2013-10-14 13:00:00	27.751
2013-10-14 14:00:00	27.702
2013-10-14 15:00:00	27.628
2013-10-14 16:00:00	27.382
2013-10-14 17:00:00	27.161
2013-10-14 18:00:00	26.989
2013-10-14 19:00:00	26.867
2013-10-14 20:00:00	26.769
2013-10-14 21:00:00	26.744
2013-10-14 22:00:00	26.72
2013-10-14 23:00:00	26.695
2013-10-15	26.72
2013-10-15 01:00:00	26.695
2013-10-15 02:00:00	26.695
2013-10-15 03:00:00	26.646
2013-10-15 04:00:00	26.573
2013-10-15 05:00:00	26.549
2013-10-15 06:00:00	26.5
2013-10-15 07:00:00	26.475
2013-10-15 08:00:00	26.5
2013-10-15 09:00:00	26.598
2013-10-15 10:00:00	26.695
2013-10-15 11:00:00	26.793
2013-10-15 12:00:00	26.989
2013-10-15 13:00:00	27.259
2013-10-15 14:00:00	27.333
2013-10-15 15:00:00	27.333
2013-10-15 16:00:00	27.161
2013-10-15 17:00:00	26.916
2013-10-15 18:00:00	26.72
2013-10-15 19:00:00	26.475
2013-10-15 20:00:00	26.304
2013-10-15 21:00:00	26.158
2013-10-15 22:00:00	26.061
2013-10-15 23:00:00	25.914
2013-10-16	25.817
2013-10-16 01:00:00	25.768
2013-10-16 02:00:00	25.744
2013-10-16 03:00:00	25.695
2013-10-16 04:00:00	25.598
2013-10-16 05:00:00	25.525
2013-10-16 06:00:00	25.501
2013-10-16 07:00:00	25.477
2013-10-16 08:00:00	25.453
2013-10-16 09:00:00	25.525
2013-10-16 10:00:00	25.695
2013-10-16 11:00:00	26.061
2013-10-16 12:00:00	26.353
2013-10-16 13:00:00	26.646
2013-10-16 14:00:00	26.867
2013-10-16 15:00:00	26.842
2013-10-16 16:00:00	26.598
2013-10-16 17:00:00	26.402
2013-10-16 18:00:00	26.207
2013-10-16 19:00:00	26.036
2013-10-16 20:00:00	25.914
2013-10-16 21:00:00	25.817
2013-10-16 22:00:00	25.768
2013-10-16 23:00:00	25.695
2013-10-17	25.623
2013-10-17 01:00:00	25.55
2013-10-17 02:00:00	25.501
2013-10-17 03:00:00	25.477
2013-10-17 04:00:00	25.453
2013-10-17 05:00:00	25.404
2013-10-17 06:00:00	25.355
2013-10-17 07:00:00	25.331
2013-10-17 08:00:00	25.453
2013-10-17 09:00:00	25.647
2013-10-17 10:00:00	25.768
2013-10-17 11:00:00	25.963
2013-10-17 12:00:00	26.109
2013-10-17 13:00:00	26.085
2013-10-17 14:00:00	26.061
2013-10-17 15:00:00	26.109
2013-10-17 16:00:00	25.987
2013-10-17 17:00:00	25.817
2013-10-17 18:00:00	25.671
2013-10-17 19:00:00	25.695
2013-10-17 20:00:00	25.671
2013-10-17 21:00:00	25.623
2013-10-17 22:00:00	25.574
2013-10-17 23:00:00	25.55
2013-10-18	25.525
2013-10-18 01:00:00	25.501
2013-10-18 02:00:00	25.477
2013-10-18 03:00:00	25.501
2013-10-18 04:00:00	25.525
2013-10-18 05:00:00	25.477
2013-10-18 06:00:00	25.428
2013-10-18 07:00:00	25.404
2013-10-18 08:00:00	25.453
2013-10-18 09:00:00	25.647
2013-10-18 10:00:00	25.768
2013-10-18 11:00:00	26.085
2013-10-18 12:00:00	26.475
2013-10-18 13:00:00	26.671
2013-10-18 14:00:00	26.549
2013-10-18 15:00:00	26.622
2013-10-18 16:00:00	26.402
2013-10-18 17:00:00	26.231
2013-10-18 18:00:00	26.182
2013-10-18 19:00:00	26.085
2013-10-18 20:00:00	25.963
2013-10-18 21:00:00	25.89
2013-10-18 22:00:00	25.841
2013-10-18 23:00:00	25.793
2013-10-19	25.744
2013-10-19 01:00:00	25.671
2013-10-19 02:00:00	25.623
2013-10-19 03:00:00	25.647
2013-10-19 04:00:00	25.695
2013-10-19 05:00:00	25.695
2013-10-19 06:00:00	25.647
2013-10-19 07:00:00	25.598
2013-10-19 08:00:00	25.72
2013-10-19 09:00:00	25.914
2013-10-19 10:00:00	26.109
2013-10-19 11:00:00	26.28
2013-10-19 12:00:00	26.646
2013-10-19 13:00:00	26.769
2013-10-19 14:00:00	26.94
2013-10-19 15:00:00	26.94
2013-10-19 16:00:00	26.769
2013-10-19 17:00:00	26.598
2013-10-19 18:00:00	26.353
2013-10-19 19:00:00	26.207
2013-10-19 20:00:00	26.158
2013-10-19 21:00:00	26.085
2013-10-19 22:00:00	26.036
2013-10-19 23:00:00	25.963
2013-10-20	25.939
2013-10-20 01:00:00	25.89
2013-10-20 02:00:00	25.866
2013-10-20 03:00:00	25.817
2013-10-20 04:00:00	25.793
2013-10-20 05:00:00	25.768
2013-10-20 06:00:00	25.768
2013-10-20 07:00:00	25.744
2013-10-20 08:00:00	25.793
2013-10-20 09:00:00	25.987
2013-10-20 10:00:00	26.207
2013-10-20 11:00:00	26.378
2013-10-20 12:00:00	26.622
2013-10-20 13:00:00	26.891
2013-10-20 14:00:00	26.989
2013-10-20 15:00:00	26.94
2013-10-20 16:00:00	26.769
2013-10-20 17:00:00	26.573
2013-10-20 18:00:00	26.353
2013-10-20 19:00:00	26.182
2013-10-20 20:00:00	26.036
2013-10-20 21:00:00	25.987
2013-10-20 22:00:00	25.963
2013-10-20 23:00:00	25.914
2013-10-21	25.89
2013-10-21 01:00:00	25.817
2013-10-21 02:00:00	25.793
2013-10-21 03:00:00	25.768
2013-10-21 04:00:00	25.695
2013-10-21 05:00:00	25.671
2013-10-21 06:00:00	25.623
2013-10-21 07:00:00	25.55
2013-10-21 08:00:00	25.55
2013-10-21 09:00:00	25.647
2013-10-21 10:00:00	25.866
2013-10-21 11:00:00	26.134
2013-10-21 12:00:00	26.426
2013-10-21 13:00:00	26.72
2013-10-21 14:00:00	26.744
2013-10-21 15:00:00	26.695
2013-10-21 16:00:00	26.549
2013-10-21 17:00:00	26.378
2013-10-21 18:00:00	26.231
2013-10-21 19:00:00	26.036
2013-10-21 20:00:00	25.914
2013-10-21 21:00:00	25.817
2013-10-21 22:00:00	25.744
2013-10-21 23:00:00	25.671
2013-10-22	25.623
2013-10-22 01:00:00	25.574
2013-10-22 02:00:00	25.525
2013-10-22 03:00:00	25.453
2013-10-22 04:00:00	25.404
2013-10-22 05:00:00	25.355
2013-10-22 06:00:00	25.331
2013-10-22 07:00:00	25.331
2013-10-22 08:00:00	25.38
2013-10-22 09:00:00	25.501
2013-10-22 10:00:00	25.598
2013-10-22 11:00:00	25.793
2013-10-22 12:00:00	26.061
2013-10-22 13:00:00	26.231
2013-10-22 14:00:00	26.524
2013-10-22 15:00:00	26.451
2013-10-22 16:00:00	26.158
2013-10-22 17:00:00	25.963
2013-10-22 18:00:00	25.841
2013-10-22 19:00:00	25.768
2013-10-22 20:00:00	25.695
2013-10-22 21:00:00	25.647
2013-10-22 22:00:00	25.623
2013-10-22 23:00:00	25.623
2013-10-23	25.598
2013-10-23 01:00:00	25.574
2013-10-23 02:00:00	25.55
2013-10-23 03:00:00	25.525
2013-10-23 04:00:00	25.501
2013-10-23 05:00:00	25.501
2013-10-23 06:00:00	25.55
2013-10-23 07:00:00	25.598
2013-10-23 08:00:00	25.671
2013-10-23 09:00:00	25.768
2013-10-23 10:00:00	25.768
2013-10-23 11:00:00	25.744
2013-10-23 12:00:00	25.768
2013-10-23 13:00:00	25.768
2013-10-23 14:00:00	25.841
2013-10-23 15:00:00	25.866
2013-10-23 16:00:00	25.914
2013-10-23 17:00:00	25.914
2013-10-23 18:00:00	25.866
2013-10-23 19:00:00	25.817
2013-10-23 20:00:00	25.793
2013-10-23 21:00:00	25.793
2013-10-23 22:00:00	25.793
2013-10-23 23:00:00	25.793
2013-10-24	25.793
2013-10-24 01:00:00	25.817
2013-10-24 02:00:00	25.793
2013-10-24 03:00:00	25.793
2013-10-24 04:00:00	25.768
2013-10-24 05:00:00	25.768
2013-10-24 06:00:00	25.744
2013-10-24 07:00:00	25.744
2013-10-24 08:00:00	25.768
2013-10-24 09:00:00	25.866
2013-10-24 10:00:00	25.914
2013-10-24 11:00:00	25.89
2013-10-24 12:00:00	25.89
2013-10-24 13:00:00	25.914
2013-10-24 14:00:00	25.914
2013-10-24 15:00:00	25.987
2013-10-24 16:00:00	25.963
2013-10-24 17:00:00	25.866
2013-10-24 18:00:00	25.817
2013-10-24 19:00:00	25.768
2013-10-24 20:00:00	25.744
2013-10-24 21:00:00	25.72
2013-10-24 22:00:00	25.695
2013-10-24 23:00:00	25.695
2013-10-25	25.671
2013-10-25 01:00:00	25.671
2013-10-25 02:00:00	25.647
2013-10-25 03:00:00	25.647
2013-10-25 04:00:00	25.623
2013-10-25 05:00:00	25.598
2013-10-25 06:00:00	25.574
2013-10-25 07:00:00	25.55
2013-10-25 08:00:00	25.574
2013-10-25 09:00:00	25.671
2013-10-25 10:00:00	25.671
2013-10-25 11:00:00	25.598
2013-10-25 12:00:00	25.55
2013-10-25 13:00:00	25.477
2013-10-25 14:00:00	25.38
2013-10-25 15:00:00	25.283
2013-10-25 16:00:00	25.355
2013-10-25 17:00:00	25.283
2013-10-25 18:00:00	25.234
2013-10-25 19:00:00	25.186
2013-10-25 20:00:00	25.137
2013-10-25 21:00:00	25.089
2013-10-25 22:00:00	25.089
2013-10-25 23:00:00	25.016
2013-10-26	24.944
2013-10-26 01:00:00	24.919
2013-10-26 02:00:00	24.919
2013-10-26 03:00:00	24.895
2013-10-26 04:00:00	24.823
2013-10-26 05:00:00	24.702
2013-10-26 06:00:00	24.605
2013-10-26 07:00:00	24.581
2013-10-26 08:00:00	24.629
2013-10-26 09:00:00	24.919
2013-10-26 10:00:00	25.307
2013-10-26 11:00:00	25.331
2013-10-26 12:00:00	25.501
2013-10-26 13:00:00	25.598
2013-10-26 14:00:00	25.574
2013-10-26 15:00:00	25.501
2013-10-26 16:00:00	25.38
2013-10-26 17:00:00	25.186
2013-10-26 18:00:00	25.016
2013-10-26 19:00:00	24.847
2013-10-26 20:00:00	24.798
2013-10-26 21:00:00	24.702
2013-10-26 22:00:00	24.653
2013-10-26 23:00:00	24.653
2013-10-27	24.677
2013-10-27 01:00:00	24.702
2013-10-27 02:00:00	24.726
2013-10-27 03:00:00	24.702
2013-10-27 04:00:00	24.581
2013-10-27 05:00:00	24.605
2013-10-27 06:00:00	24.605
2013-10-27 07:00:00	24.605
2013-10-27 08:00:00	24.702
2013-10-27 09:00:00	24.871
2013-10-27 10:00:00	25.04
2013-10-27 11:00:00	25.137
2013-10-27 12:00:00	25.404
2013-10-27 13:00:00	25.647
2013-10-27 14:00:00	25.768
2013-10-27 15:00:00	25.768
2013-10-27 16:00:00	25.55
2013-10-27 17:00:00	25.283
2013-10-27 18:00:00	25.234
2013-10-27 19:00:00	25.162
2013-10-27 20:00:00	25.065
2013-10-27 21:00:00	25.016
[truncated: 98 more rows]
