# Supplementary material for: Shift of symbiont communities in Acropora tenuis juveniles under heat stress
Source: PeerJ. 2017 Dec 13;5:e4055. doi: 10.7717/peerj.4055 (PMC5732543; doi:10.7717/peerj.4055)
Supplement: Supplemental Information 6 [file peerj-05-4055-s010.txt]

LOCUS       LC015663                 297 bp    DNA     linear   PLN 31-OCT-2017
DEFINITION  Symbiodinium sp. clade F ex. Acropora tenuis genes for 5.8S rRNA,
            ITS2, 28S rRNA, partial and complete sequence.
ACCESSION   LC015663
VERSION     LC015663.1
KEYWORDS    .
SOURCE      Symbiodinium sp. clade F ex. Acropora tenuis
  ORGANISM  Symbiodinium sp. clade F ex. Acropora tenuis
            Eukaryota; Alveolata; Dinophyceae; Suessiales; Symbiodiniaceae;
            Symbiodinium.
REFERENCE   1
  AUTHORS   Yorifuji,M., Harii,S., Nakamura,R. and Fudo,M.
  TITLE     Shift of symbiont communities in Acropora tenuis juveniles under
            heat stress
  JOURNAL   PeerJ (2017) In press
REFERENCE   2  (bases 1 to 297)
  AUTHORS   Yorifuji,M. and Harii,S.
  TITLE     Direct Submission
  JOURNAL   Submitted (17-DEC-2014) Contact:Makiko Yorifuji University of the
            Ryukyus, Sesoko Station, Tropical Biosphere Research Center; 3422
            Sesoko, Motobu, Okinawa 905-0227, Japan URL
            :http://www.tbc.u-ryukyu.ac.jp/sesoko/home
FEATURES             Location/Qualifiers
     source          1..297
                     /organism="Symbiodinium sp. clade F ex. Acropora tenuis"
                     /mol_type="genomic DNA"
                     /host="Acropora tenuis"
                     /db_xref="taxon:1586711"
                     /country="Japan: Okinawa, Zamami, Aka Island"
     rRNA            <1..65
                     /product="5.8S ribosomal RNA"
     misc_RNA        66..270
                     /product="internal transcribed spacer 2"
     rRNA            271..>297
                     /product="28S ribosomal RNA"
ORIGIN      
        1 aatcaatggc ctcctgaacg tacgttgcac tctcggggtt tcctgagagt atgtctgctt
       61 cagtgcttag cttgcccgac cttgcacaag cggctttgtg tctgctttgc gctcttatga
      121 gccattggtt tgtgaagcct atggctcgtt aaattgttgt gtttgcgagc gaaaagcttt
      181 gcgcgctgtt attcgagtaa agtgcccttc ggggttctgg gcttgagtga cgctgctctt
      241 gcttgcaact gccaggctgc tgtggtgcac gcctctagca tgaagtcagg caagtga
//
